# Supplementary material for: Genomics, Exometabolomics, and Metabolic Probing Reveal Conserved Proteolytic Metabolism of Thermoflexus hugenholtzii and Three Candidate Species From China and Japan
Source: Front Microbiol. 2021 May 3;12:632731. doi: 10.3389/fmicb.2021.632731 (PMC8129789; doi:10.3389/fmicb.2021.632731)
Supplement: Supplementary file 2 [file Table_2.xlsx]

## Sheet: bin_stats_thermoflexus
Table S2. MAG statistics from checkM and stable RNA gene analysis, GTDB-Tk taxonomy assignments, and genome availability and source descriptions.
Short Name	Genome ID	contamination	completeness	N50_scaffolds	N50_contigs	size	mean_contig_len	n_contigs	n_scaffolds	ambigs	tRNAs	SSU	LSU	TSU	5S rRNA (RNAmmer)	16S rRNA (RNAmmer)	23S rRNA (RNAmmer)	16S rRNA (Metaxa2)	23S rRNA (Metaxa2)	Quality
T. hugenholtzii JAD2T	IMG_2140918011	0.909091	97.2727	139933	139933	3216964	36970.6	87	78	524	21	TRUE	TRUE	TRUE	1	1	0	1	1	High Quality Draft Genome
GBS85_2	IMG_3300020145_2_scaffold_set	1.81818	94.2626	15878	15878	3896980	10977.4	355	355	0	20	TRUE	TRUE	TRUE	1	1	0	1	1	High Quality MAG
GBS70_5	IMG_3300020139_5	1.81818	87.2727	15285	15285	2833572	11068.6	256	256	0	21	TRUE	TRUE	TRUE	1	1	0	1	1	Medium Quality MAG
GBS60_20	IMG_3300020153_20	3.81818	86.3636	11092	11092	2887782	8912.91	324	324	0	20	TRUE	TRUE	TRUE	1	1	0	1	1	Medium Quality MAG
QQ28	QQ.bins.28	0.909091	90.9091	24616	22079	3502275	6242.29	558	212	19076	20	TRUE	TRUE	TRUE	1	0	0	2	1	High Quality MAG
GXS_4	IMG_3300000865_4_scaffold_set	2.42424	77.2727	10284	10284	3010131	8315.28	362	362	1294	21	TRUE	TRUE	TRUE	1	1	0	1	2	Medium Quality MAG
JZ2_71	JZ-2.bins.71	2.35537	85.9091	8261	7572	3031485	6023.5	503	423	1663	19	TRUE	TRUE	FALSE	0	1	1	1	2	Medium Quality MAG
QQ20	QQ.bins.20	1.81818	95.4545	80288	80288	3955943	35315.8	112	100	570	20	TRUE	TRUE	TRUE	1	1	0	2	2	High Quality MAG
HR22	GCA_002898735.1_ASM289873v1_genomic	1.09091	90.4545	34479	34479	2931246	16750	175	175	0	19	TRUE	TRUE	TRUE	1	0	0	1	2	High Quality MAG
GTDB-Tk generated taxonomy for MAGs
Short Name	user_genome	classification	fastani_reference	fastani_taxonomy	fastani_ani	fastani_af	closest_placement_reference	closest_placement_taxonomy	closest_placement_ani	closest_placement_af	classification_method	note	other_related_references(genome_id,species_name,ANI,AF)
GBS85_2	IMG_3300020145_2_scaffold_set	d__Bacteria;p__Chloroflexota;c__Anaerolineae;o__Thermoflexales;f__Thermoflexaceae;g__Thermoflexus;s__Thermoflexus hugenholtzii	GCF_900187885.1	d__Bacteria;p__Chloroflexota;c__Anaerolineae;o__Thermoflexales;f__Thermoflexaceae;g__Thermoflexus;s__Thermoflexus hugenholtzii	99.22	0.95	GCF_900187885.1	d__Bacteria;p__Chloroflexota;c__Anaerolineae;o__Thermoflexales;f__Thermoflexaceae;g__Thermoflexus;s__Thermoflexus hugenholtzii	99.22	0.95	ANI/Placement	topological placement and ANI have congruent species assignments
GBS70_5	IMG_3300020139_5	d__Bacteria;p__Chloroflexota;c__Anaerolineae;o__Thermoflexales;f__Thermoflexaceae;g__Thermoflexus;s__Thermoflexus hugenholtzii	GCF_900187885.1	d__Bacteria;p__Chloroflexota;c__Anaerolineae;o__Thermoflexales;f__Thermoflexaceae;g__Thermoflexus;s__Thermoflexus hugenholtzii	98.65	0.94	GCF_900187885.1	d__Bacteria;p__Chloroflexota;c__Anaerolineae;o__Thermoflexales;f__Thermoflexaceae;g__Thermoflexus;s__Thermoflexus hugenholtzii	98.65	0.94	ANI/Placement	topological placement and ANI have congruent species assignments
GBS60_20	IMG_3300020153.20	d__Bacteria;p__Chloroflexota;c__Anaerolineae;o__Thermoflexales;f__Thermoflexaceae;g__Thermoflexus;s__Thermoflexus hugenholtzii	GCF_900187885.1	d__Bacteria;p__Chloroflexota;c__Anaerolineae;o__Thermoflexales;f__Thermoflexaceae;g__Thermoflexus;s__Thermoflexus hugenholtzii	98.28	0.92	GCF_900187885.1	d__Bacteria;p__Chloroflexota;c__Anaerolineae;o__Thermoflexales;f__Thermoflexaceae;g__Thermoflexus;s__Thermoflexus hugenholtzii	98.28	0.92	ANI/Placement	topological placement and ANI have congruent species assignments
QQ28	QQ.bins.28	d__Bacteria;p__Chloroflexota;c__Anaerolineae;o__Thermoflexales;f__Thermoflexaceae;g__Thermoflexus;s__	None	None	None	None	None	None	None	None	taxonomic novelty determined using RED	None	None
GXS_4	IMG_3300000865_4_scaffold_set	d__Bacteria;p__Chloroflexota;c__Anaerolineae;o__Thermoflexales;f__Thermoflexaceae;g__Thermoflexus;s__	None	None	None	None	None	None	None	None	taxonomic novelty determined using RED	None	None
JZ2_71	JZ-2.bins.71	d__Bacteria;p__Chloroflexota;c__Anaerolineae;o__Thermoflexales;f__Thermoflexaceae;g__Thermoflexus;s__	None	None	None	None	None	None	None	None	taxonomic novelty determined using RED	None	None
QQ20	QQ.bins.20	d__Bacteria;p__Chloroflexota;c__Anaerolineae;o__Thermoflexales;f__Thermoflexaceae;g__Thermoflexus;s__	None	None	None	None	None	None	None	None	taxonomic novelty determined using RED	None	None
HR22	CA_002898735.1_ASM289873v1_genomic	d__Bacteria;p__Chloroflexota;c__Anaerolineae;o__Thermoflexales;f__Thermoflexaceae;g__Thermoflexus;s__	None	None	None	None	None	None	None	None	taxonomic novelty determined using RED	None	None
Genome availability and brief description of environmental source of Isolate and/or MAGs
Short Name	NCBI Genome Availability	JGI IMG/M Link	eLMSG - Bio-Med Big Data Center	Environmental Source
T. hugenholtzii JAD2T	NZ_FYEK00000000.1	2140918011, https://img.jgi.doe.gov/cgi-bin/mer/main.cgi?section=TaxonDetail&page=taxonDetail&taxon_oid=2140918011	NA	Great Boiling Spring, ~85 C (pH 7.2) shelf, Nevada, USA. See Dodsworth et al., 2014 for organism isolation methods and culturing. See Cole et al., 2013 and Thomas et al., 2019 for a more detailed description of the habitats (photos in supplemental)
GBS85_2	JAEILQ000000000	https://img.jgi.doe.gov/cgi-bin/mer/main.cgi?section=WorkspacePublicSet&page=scaffoldlist&filename=GBS85_2.json	NA	Great Boiling Spring, 85 C (pH 7.2) shelf, Nevada, USA. See Thomas et al., 2019 for a more detailed description of the habitats (photos in supplemental) and community analysis of the metagenomes. See IMG metagenome 3300020145 for additional information about the metagenome.
GBS70_5	JAEILP000000000	https://img.jgi.doe.gov/cgi-bin/mer/main.cgi?section=WorkspacePublicSet&page=scaffoldlist&filename=GBS70_5.json	NA	Great Boiling Spring, 70 C (pH 7.5) channel, Nevada, USA. See Thomas et al., 2019 for a more detailed description of the habitats (photos in supplemental) and community analysis of the metagenomes. See IMG metagenome 3300020139 for additional information about the metagenome.
GBS60_20	JAEILO000000000	https://img.jgi.doe.gov/cgi-bin/mer/main.cgi?section=WorkspacePublicSet&page=scaffoldlist&filename=GBS60_20.json	NA	Great Boiling Spring, 60 C (pH 7.5) shelf, Nevada, USA. See Thomas et al., 2019 for a more detailed description of the habitats (photos in supplemental) and community analysis of the metagenomes. See IMG metagenome 3300020153 for additional information about the metagenome.
QQ28	JAEVEY000000000	NA	LMSG_G000000630.1; https://www.biosino.org/elmsg/record/MSG071653	Qiao Quan Spring (~75 C, pH 6.3) in Tengchong, Yunnan Province China. See Hedlund et al., 2015 for a more detailed description of the spring.
GXS_4	NA	3300000865_4, https://img.jgi.doe.gov/cgi-bin/mer/main.cgi?section=MetagenomeBinDetail&page=bindetail&bin_oid=3300000865_4	NA	Gongxiaoshe Spring (74 C; pH 7.3) in Tengchong, Yunnan Province China. See Hou et al., 2013 for a more detailed description of the spring. See IMG metagenome 3300000865 for additional information about the metagenome.
JZ2_71	JAEVEZ000000000	NA	LMSG_G000000631.1; https://www.biosino.org/elmsg/record/MSG071652	Jinze Spring (~82 C; pH 6.7) in Tengchong, Yunnan Province China. See Hou et al., 2013 for a more detailed description of the spring.
QQ20	JAEVEX000000000	NA	LMSG_G000000629.1; https://www.biosino.org/elmsg/record/MSG071651	Qiao Quan Spring (~75 C; pH 6.3) in Tengchong, Yunnan Province China. See Hedlund et al., 2015 for a more detailed description of the spring.
HR22	GCA_002898735.1	NA	NA	A long-term cultivation bioreactor seeded (65 C, initial pH 6.8; long-duration pH 8.0) with environmental inoculum from a microbial mat sample collected from a subsurface geothermal stream (69-72 C; pH 6.1–6.4). See Kato et al., 2018 for a more detailed description of the bioreactor and environmental source.
