# Supplementary material for: Genomics, Exometabolomics, and Metabolic Probing Reveal Conserved Proteolytic Metabolism of Thermoflexus hugenholtzii and Three Candidate Species From China and Japan
Source: Front Microbiol. 2021 May 3;12:632731. doi: 10.3389/fmicb.2021.632731 (PMC8129789; doi:10.3389/fmicb.2021.632731)
Supplement: Supplementary file 3 [file Table_3.XLSX]

## Sheet: Sheet1
Supplemental Table S3. Calculations for µmol 13C-CO2 production from T. hugenholtzii JAD2T metabolism or abiotic processes. We were able to attribute µmol 13C-CO2 contributions to the multiple processes and additions for cultures with 13C-labeled substrate additions, cultures with no 13C-substrate additions, cultures used for total CO2 production rates, and abiotic 13C-CO2 production controls.
Bacterial production																	Abiotic CO2 production
incubation time	temperature	begin [CO2]	end [CO2]	net production [CO2]	volume	pressure	T	R	CO2 production rate	total incubation duration	total CO2 production	delta 13CO2 bacterial production					volume bottle	volume air	pure CO2	CO2 jar	CO2 air	CO2 pure	CO2 final	pressure	temperature	R	CO2 jar	CO2 air	CO2 pure	CO2 final	CO2 from medium	medium	CO2/ml medium	volume of abiotic 13CO2 controls medium	CO2 from abiotic 13CO2 controls	molar volume	new volume	added air	total	total jar	estimated concentration
hours	°C	ppm	ppm	ppm	ml	atm	°C		umoles/h	hours	umoles/jar	per mil					ml	ml	ml	ppm	ppm	ppm	ppm	atm	°C		umoles/jar	umoles/jar	umoles/jar	umoles/jar	umoles/jar	ml		ml	umoles per jar	L/mol	ml	ml	ml	umol	ppm
143.2	75	2300	6415	4115	521.2	0.8	23	0.0820575	0.493051	279.75	137.931	-34					491.2	30	0	0	450	1000000	2000	1	23	0.0820575	0	0.555525	0	42.8948	42.3393	200	0.211696	20	4.23393	24.3013	148	6.6	154.6	6361.8	665.524
282.7	75	2300	7299	4999	521.2	0.8	23	0.0820575	0.303404	279.75	84.8774	-34
T. hugenholtzii growth experinments
	volume jar	added air	pure CO2	total volume	jar	air	pure CO2	pressure	T	R	CO2 jar	CO2 added air	pure CO2 add	CO2 production bacteria	abiotic CO2 production	sum CO2 jar	d13C jar	13C jar	d13C added air	air	d13C pure CO2	pure CO2	d13C bacteria	bacteria	d13C total	13C total	APE	total	excess	Average excess	Standard Error excess
Sample	ml	ml	ml	ml	ppm	ppm	ppm	atm	°C		umoles/jar	umoles/jar	umoles/jar	umoles/jar		umoles/jar	per mil	atom fraction	per mil	atom fraction	per mil	atom fraction	per mil	atom fraction	per mil	atom fraction	atom percent excess	umoles 13CO2	umoles 13CO2	umoles 13CO2	umoles 13CO2
Calculated control	491.2	30	15	536.2	0	450	1000000	0.8	23	0.0820575	0	0.44442	493.8	137.931	39.46	671.636	0	0.0111121	-14	0.0109583	-6	0.0110462	-34.91	0.0107284	-13.6409	0.0109622	1.09622	7.3626	0
Measured control	491.2	30	15	536.2	0	450	1000000	0.8	23	0.0820575	0	0.44442	493.8	137.931	39.46	671.636	0	0.0111121	-14	0.0109583	-6	0.0110462	-34.91	0.0107284	-17.61	0.0109186	1.09186	7.33331	0
cysteine-1	491.2	30	15	536.2	0	450	1000000	0.8	23	0.0820575	0	0.44442	493.8	137.931	39.46	671.636	0	0.0111121	-14	0.0109583	-6	0.0110462	-34.91	0.0107284	136.428	0.012609	1.2609	8.46867	1.13536	1.01559	0.0711577
cysteine-2	491.2	30	15	536.2	0	450	1000000	0.8	23	0.0820575	0	0.44442	493.8	137.931	39.46	671.636	0	0.0111121	-14	0.0109583	-6	0.0110462	-34.91	0.0107284	102.977	0.0122424	1.22424	8.22245	0.889134
cysteine-3	491.2	30	15	536.2	0	450	1000000	0.8	23	0.0820575	0	0.44442	493.8	137.931	39.46	671.636	0	0.0111121	-14	0.0109583	-6	0.0110462	-34.91	0.0107284	121.062	0.0124407	1.24407	8.35559	1.02228
citrate-1	491.2	30	15	536.2	0	450	1000000	0.8	23	0.0820575	0	0.44442	493.8	137.931	39.46	671.636	0	0.0111121	-14	0.0109583	-6	0.0110462	-34.91	0.0107284	68.549	0.0118648	1.18648	7.96884	0.635526	0.796573	0.221598
citrate-2	491.2	30	15	536.2	0	450	1000000	0.8	23	0.0820575	0	0.44442	493.8	137.931	39.46	671.636	0	0.0111121	-14	0.0109583	-6	0.0110462	-34.91	0.0107284	52.809	0.0116921	1.16921	7.85283	0.519515
citrate-3	491.2	30	15	536.2	0	450	1000000	0.8	23	0.0820575	0	0.44442	493.8	137.931	39.46	671.636	0	0.0111121	-14	0.0109583	-6	0.0110462	-34.91	0.0107284	149.928	0.0127569	1.27569	8.56799	1.23468
succinate-1	491.2	30	15	536.2	0	450	1000000	0.8	23	0.0820575	0	0.44442	493.8	137.931	39.46	671.636	0	0.0111121	-14	0.0109583	-6	0.0110462	-34.91	0.0107284	73.561	0.0119198	1.19198	8.00577	0.672458	0.361294	0.157337
succinate-2	491.2	30	15	536.2	0	450	1000000	0.8	23	0.0820575	0	0.44442	493.8	137.931	39.46	671.636	0	0.0111121	-14	0.0109583	-6	0.0110462	-34.91	0.0107284	15.763	0.0112853	1.12853	7.57962	0.24631
succinate-3	491.2	30	15	536.2	0	450	1000000	0.8	23	0.0820575	0	0.44442	493.8	137.931	39.46	671.636	0	0.0111121	-14	0.0109583	-6	0.0110462	-34.91	0.0107284	4.759	0.0111644	1.11644	7.49843	0.165115
alanine-1	491.2	30	15	536.2	0	450	1000000	0.8	23	0.0820575	0	0.44442	493.8	137.931	39.46	671.636	0	0.0111121	-14	0.0109583	-6	0.0110462	-34.91	0.0107284	77.007	0.0119576	1.19576	8.03116	0.697848	0.351098	0.180388
alanine-2	491.2	30	15	536.2	0	450	1000000	0.8	23	0.0820575	0	0.44442	493.8	137.931	39.46	671.636	0	0.0111121	-14	0.0109583	-6	0.0110462	-34.91	0.0107284	18.16	0.0113116	1.13116	7.59731	0.263994
alanine-3	491.2	30	15	536.2	0	450	1000000	0.8	23	0.0820575	0	0.44442	493.8	137.931	39.46	671.636	0	0.0111121	-14	0.0109583	-6	0.0110462	-34.91	0.0107284	-5.222	0.0110547	1.10547	7.42476	0.0914512
serine-1	491.2	30	15	536.2	0	450	1000000	0.8	23	0.0820575	0	0.44442	493.8	137.931	39.46	671.636	0	0.0111121	-14	0.0109583	-6	0.0110462	-34.91	0.0107284	0	0.0111121	1.11121	7.46331	0.129994	0.0850354	0.0225018
serine-2	491.2	30	15	536.2	0	450	1000000	0.8	23	0.0820575	0	0.44442	493.8	137.931	39.46	671.636	0	0.0111121	-14	0.0109583	-6	0.0110462	-34.91	0.0107284	-9.373	0.0110091	1.10091	7.39412	0.0608104
serine-3	491.2	30	15	536.2	0	450	1000000	0.8	23	0.0820575	0	0.44442	493.8	137.931	39.46	671.636	0	0.0111121	-14	0.0109583	-6	0.0110462	-34.91	0.0107284	-8.9	0.0110143	1.10143	7.39761	0.064302
GU-1	491.2	30	15	536.2	0	450	1000000	0.8	23	0.0820575	0	0.44442	493.8	137.931	39.46	671.636	0	0.0111121	-14	0.0109583	-6	0.0110462	-34.91	0.0107284	332.9	0.0147568	1.47568	9.91118	2.57786	2.27226	0.301062
GU-2	491.2	30	15	536.2	0	450	1000000	0.8	23	0.0820575	0	0.44442	493.8	137.931	39.46	671.636	0	0.0111121	-14	0.0109583	-6	0.0110462	-34.91	0.0107284	331.657	0.0147432	1.47432	9.90207	2.56876
GU-3	491.2	30	15	536.2	0	450	1000000	0.8	23	0.0820575	0	0.44442	493.8	137.931	39.46	671.636	0	0.0111121	-14	0.0109583	-6	0.0110462	-34.91	0.0107284	209.169	0.0134053	1.34053	9.00347	1.67016
G1-1	491.2	30	15	536.2	0	450	1000000	0.8	23	0.0820575	0	0.44442	493.8	137.931	39.46	671.636	0	0.0111121	-14	0.0109583	-6	0.0110462	-34.91	0.0107284	-5.131	0.0110557	1.10557	7.42543	0.0921229	0.0821627	0.0116952
G1-2	491.2	30	15	536.2	0	450	1000000	0.8	23	0.0820575	0	0.44442	493.8	137.931	39.46	671.636	0	0.0111121	-14	0.0109583	-6	0.0110462	-34.91	0.0107284	-9.638	0.0110062	1.10062	7.39217	0.0588541
G1-3	491.2	30	15	536.2	0	450	1000000	0.8	23	0.0820575	0	0.44442	493.8	137.931	39.46	671.636	0	0.0111121	-14	0.0109583	-6	0.0110462	-34.91	0.0107284	-4.672	0.0110608	1.10608	7.42882	0.0955109
P1-1	491.2	30	15	536.2	0	450	1000000	0.8	23	0.0820575	0	0.44442	493.8	137.931	39.46	671.636	0	0.0111121	-14	0.0109583	-6	0.0110462	-34.91	0.0107284	152.522	0.0127853	1.27853	8.58707	1.25376	0.928031	0.202913
P1-2	491.2	30	15	536.2	0	450	1000000	0.8	23	0.0820575	0	0.44442	493.8	137.931	39.46	671.636	0	0.0111121	-14	0.0109583	-6	0.0110462	-34.91	0.0107284	114.613	0.01237	1.237	8.30812	0.974804
P1-3	491.2	30	15	536.2	0	450	1000000	0.8	23	0.0820575	0	0.44442	493.8	137.931	39.46	671.636	0	0.0111121	-14	0.0109583	-6	0.0110462	-34.91	0.0107284	57.695	0.0117457	1.17457	7.88884	0.555532
P2,3-1	491.2	30	15	536.2	0	450	1000000	0.8	23	0.0820575	0	0.44442	493.8	137.931	39.46	671.636	0	0.0111121	-14	0.0109583	-6	0.0110462	-34.91	0.0107284	-15.683	0.0109398	1.09398	7.34754	0.0142272	0.00138545	0.00685029
P2,3-2	491.2	30	15	536.2	0	450	1000000	0.8	23	0.0820575	0	0.44442	493.8	137.931	39.46	671.636	0	0.0111121	-14	0.0109583	-6	0.0110462	-34.91	0.0107284	-18.852	0.0109049	1.09049	7.32414	-0.00917014
P2,3-3	491.2	30	15	536.2	0	450	1000000	0.8	23	0.0820575	0	0.44442	493.8	137.931	39.46	671.636	0	0.0111121	-14	0.0109583	-6	0.0110462	-34.91	0.0107284	-17.732	0.0109172	1.09172	7.33241	-0.000900759
A1-1	491.2	30	15	536.2	0	450	1000000	0.8	23	0.0820575	0	0.44442	493.8	137.931	39.46	671.636	0	0.0111121	-14	0.0109583	-6	0.0110462	-34.91	0.0107284	-15.587	0.0109408	1.09408	7.34825	0.014936	0.0197616	0.010239
A1-2	491.2	30	15	536.2	0	450	1000000	0.8	23	0.0820575	0	0.44442	493.8	137.931	39.46	671.636	0	0.0111121	-14	0.0109583	-6	0.0110462	-34.91	0.0107284	-12.272	0.0109773	1.09773	7.37272	0.0394095
A1-3	491.2	30	15	536.2	0	450	1000000	0.8	23	0.0820575	0	0.44442	493.8	137.931	39.46	671.636	0	0.0111121	-14	0.0109583	-6	0.0110462	-34.91	0.0107284	-16.941	0.0109259	1.09259	7.33825	0.00493937
A2-1	491.2	30	15	536.2	0	450	1000000	0.8	23	0.0820575	0	0.44442	493.8	137.931	39.46	671.636	0	0.0111121	-14	0.0109583	-6	0.0110462	-34.91	0.0107284	-18.179	0.0109123	1.09123	7.32911	-0.0042011	0.0110864	0.0139546
A2-2	491.2	30	15	536.2	0	450	1000000	0.8	23	0.0820575	0	0.44442	493.8	137.931	39.46	671.636	0	0.0111121	-14	0.0109583	-6	0.0110462	-34.91	0.0107284	-12.334	0.0109766	1.09766	7.37226	0.0389518
A2-3	491.2	30	15	536.2	0	450	1000000	0.8	23	0.0820575	0	0.44442	493.8	137.931	39.46	671.636	0	0.0111121	-14	0.0109583	-6	0.0110462	-34.91	0.0107284	-17.812	0.0109164	1.09164	7.33182	-0.00149142
Sterile incubated controls
	volume jar	added air	pure CO2	total volume	jar	air	pure CO2	pressure	T	R	CO2 jar	CO2 added air	pure CO2 add	CO2 production from medium	abiotic	sum CO2 jar	d13C jar	13C jar	d13C added air	air	d13C pure CO2	pure CO2	d13C bacteria	bacteria	d13C total	13C total	APE	total	excess	Average excess	Standard Error excess
	ml	ml	ml	ml	ppm	ppm	ppm	atm	°C		umoles/jar	umoles/jar	umoles/jar	umoles/jar		umoles/jar	per mil	atom fraction	per mil	atom fraction	per mil	atom fraction	per mil	atom fraction	per mil	atom fraction	atom percent excess	umoles 13CO2	umoles 13CO2	umoles 13CO2	umoles 13CO2
Calculated control	142	6.6	0	148.6	0	450	1000000	1	23	0.0820575	0	0.122216	0	0	4.9325	5.05472	0	0.0111121	-14	0.0109583	-6	0.0110462	-34.91	0.0107284	-34.4044	0.0107339	0	0.054257	0
Measured control	142	6.6	0	148.6	0	450	1000000	1	23	0.0820575	0	0.122216	0	0	4.9325	5.05472	0	0.0111121	-14	0.0109583	-6	0.0110462	-34.91	0.0107284	-34.91	0.0107284	0	0.0542289	0
cysteine-1	142	6.6	0	148.6	0	450	1000000	1	23	0.0820575	0	0.122216	0	0	4.9325	5.05472	0	0.0111121	-14	0.0109583	-6	0.0110462	-34.91	0.0107284	990.328	0.0218761	1.11477	0.110577	0.0563484	0.0526635	0.00191824
cysteine-2	142	6.6	0	148.6	0	450	1000000	1	23	0.0820575	0	0.122216	0	0	4.9325	5.05472	0	0.0111121	-14	0.0109583	-6	0.0110462	-34.91	0.0107284	905.716	0.0209656	1.02372	0.105975	0.0517461
cysteine-3	142	6.6	0	148.6	0	450	1000000	1	23	0.0820575	0	0.122216	0	0	4.9325	5.05472	0	0.0111121	-14	0.0109583	-6	0.0110462	-34.91	0.0107284	871.75	0.0205996	0.987122	0.104125	0.0498962
citrate-1	142	6.6	0	148.6	0	450	1000000	1	23	0.0820575	0	0.122216	0	0	4.9325	5.05472	0	0.0111121	-14	0.0109583	-6	0.0110462	-34.91	0.0107284	505.334	0.0166341	0.59057	0.0840805	0.0298516	0.0316785	0.00215749
citrate-2	142	6.6	0	148.6	0	450	1000000	1	23	0.0820575	0	0.122216	0	0	4.9325	5.05472	0	0.0111121	-14	0.0109583	-6	0.0110462	-34.91	0.0107284	493.592	0.0165065	0.577809	0.0834354	0.0292066
citrate-3	142	6.6	0	148.6	0	450	1000000	1	23	0.0820575	0	0.122216	0	0	4.9325	5.05472	0	0.0111121	-14	0.0109583	-6	0.0110462	-34.91	0.0107284	617	0.017846	0.711759	0.0902063	0.0359774
succinate-1	142	6.6	0	148.6	0	450	1000000	1	23	0.0820575	0	0.122216	0	0	4.9325	5.05472	0	0.0111121	-14	0.0109583	-6	0.0110462	-34.91	0.0107284	5.206	0.0111693	0.0440966	0.0564578	0.00222896	0.00216792	6.04564e-05
succinate-2	142	6.6	0	148.6	0	450	1000000	1	23	0.0820575	0	0.122216	0	0	4.9325	5.05472	0	0.0111121	-14	0.0109583	-6	0.0110462	-34.91	0.0107284	1.93	0.0111333	0.040497	0.0562759	0.00204701
succinate-3	142	6.6	0	148.6	0	450	1000000	1	23	0.0820575	0	0.122216	0	0	4.9325	5.05472	0	0.0111121	-14	0.0109583	-6	0.0110462	-34.91	0.0107284	5.185	0.0111691	0.0440736	0.0564567	0.00222779
alanine-1	142	6.6	0	148.6	0	450	1000000	1	23	0.0820575	0	0.122216	0	0	4.9325	5.05472	0	0.0111121	-14	0.0109583	-6	0.0110462	-34.91	0.0107284	-27.249	0.0108126	0.00842423	0.0546547	0.000425821	0.000452739	1.81502e-05
alanine-2	142	6.6	0	148.6	0	450	1000000	1	23	0.0820575	0	0.122216	0	0	4.9325	5.05472	0	0.0111121	-14	0.0109583	-6	0.0110462	-34.91	0.0107284	-26.143	0.0108248	0.00964029	0.0547161	0.000487289
alanine-3	142	6.6	0	148.6	0	450	1000000	1	23	0.0820575	0	0.122216	0	0	4.9325	5.05472	0	0.0111121	-14	0.0109583	-6	0.0110462	-34.91	0.0107284	-26.902	0.0108164	0.00880576	0.054674	0.000445106
serine-1	142	6.6	0	148.6	0	450	1000000	1	23	0.0820575	0	0.122216	0	0	4.9325	5.05472	0	0.0111121	-14	0.0109583	-6	0.0110462	-34.91	0.0107284	-7.878	0.0110256	0.0297187	0.0557311	0.00150219	0.00149517	0.000147857
serine-2	142	6.6	0	148.6	0	450	1000000	1	23	0.0820575	0	0.122216	0	0	4.9325	5.05472	0	0.0111121	-14	0.0109583	-6	0.0110462	-34.91	0.0107284	-3.459	0.0110741	0.0345752	0.0559765	0.00174768
serine-3	142	6.6	0	148.6	0	450	1000000	1	23	0.0820575	0	0.122216	0	0	4.9325	5.05472	0	0.0111121	-14	0.0109583	-6	0.0110462	-34.91	0.0107284	-12.676	0.0109728	0.0244451	0.0554645	0.00123563
GU-1	142	6.6	0	148.6	0	450	1000000	1	23	0.0820575	0	0.122216	0	0	4.9325	5.05472	0	0.0111121	-14	0.0109583	-6	0.0110462	-34.91	0.0107284	108.974	0.0123082	0.157979	0.0622143	0.0079854	0.00803778	0.000103497
GU-2	142	6.6	0	148.6	0	450	1000000	1	23	0.0820575	0	0.122216	0	0	4.9325	5.05472	0	0.0111121	-14	0.0109583	-6	0.0110462	-34.91	0.0107284	107.262	0.0122894	0.156102	0.0621194	0.00789054
GU-3	142	6.6	0	148.6	0	450	1000000	1	23	0.0820575	0	0.122216	0	0	4.9325	5.05472	0	0.0111121	-14	0.0109583	-6	0.0110462	-34.91	0.0107284	113.522	0.012358	0.162965	0.0624663	0.00823739
PU-1	142	6.6	0	148.6	0	450	1000000	1	23	0.0820575	0	0.122216	0	0	4.9325	5.05472	0	0.0111121	-14	0.0109583	-6	0.0110462	-34.91	0.0107284	-30.319	0.0107789	0.00504855	0.0544841	0.00025519	0.000394627	0.00018652
PU-2	142	6.6	0	148.6	0	450	1000000	1	23	0.0820575	0	0.122216	0	0	4.9325	5.05472	0	0.0111121	-14	0.0109583	-6	0.0110462	-34.91	0.0107284	-31.947	0.010761	0.00325836	0.0543936	0.000164701
PU-3	142	6.6	0	148.6	0	450	1000000	1	23	0.0820575	0	0.122216	0	0	4.9325	5.05472	0	0.0111121	-14	0.0109583	-6	0.0110462	-34.91	0.0107284	-21.164	0.0108795	0.0151144	0.0549929	0.000763991
AU-1	142	6.6	0	148.6	0	450	1000000	1	23	0.0820575	0	0.122216	0	0	4.9325	5.05472	0	0.0111121	-14	0.0109583	-6	0.0110462	-34.91	0.0107284	-28.492	0.0107989	0.00705749	0.0545856	0.000356736	0.000429969	6.95965e-05
AU-2	142	6.6	0	148.6	0	450	1000000	1	23	0.0820575	0	0.122216	0	0	4.9325	5.05472	0	0.0111121	-14	0.0109583	-6	0.0110462	-34.91	0.0107284	-28.36	0.0108004	0.00720263	0.0545929	0.000364073
AU-3	142	6.6	0	148.6	0	450	1000000	1	23	0.0820575	0	0.122216	0	0	4.9325	5.05472	0	0.0111121	-14	0.0109583	-6	0.0110462	-34.91	0.0107284	-24.671	0.010841	0.0112587	0.054798	0.000569097
