# Supplementary material for: Genomics, Exometabolomics, and Metabolic Probing Reveal Conserved Proteolytic Metabolism of Thermoflexus hugenholtzii and Three Candidate Species From China and Japan
Source: Front Microbiol. 2021 May 3;12:632731. doi: 10.3389/fmicb.2021.632731 (PMC8129789; doi:10.3389/fmicb.2021.632731)
Supplement: Supplementary file 4 [file Table_4.XLSX]

## Sheet: A. BlastKOALA
Supplemental Table S4. BlastKOALA results for KO assignemnt to protein-coding genes for T. hugenholtzii JAD2T.
Query	KO	Definition	Score	Second best
2143740144	K02355	fusA; elongation factor G	462
2143740145	K02992	RP-S7; small subunit ribosomal protein S7	133
2143740146	K02446	glpX; fructose-1,6-bisphosphatase II [EC:3.1.3.11]	251
2143740147			70	K03748	3
2143740148			150
2143740149	K11261	fwdE; formylmethanofuran dehydrogenase subunit E [EC:1.2.7.12]	76
2143740150	K03116	tatA; sec-independent protein translocase protein TatA	19	K03117	1
2143740151	K00627	DLAT; pyruvate dehydrogenase E2 component (dihydrolipoamide acetyltransferase) [EC:2.3.1.12]	171
2143740152	K00162	PDHB; pyruvate dehydrogenase E1 component beta subunit [EC:1.2.4.1]	148	K21417	39
2143740153	K00161	PDHA; pyruvate dehydrogenase E1 component alpha subunit [EC:1.2.4.1]	147
2143740154	K03687	GRPE; molecular chaperone GrpE	51
2143740155	K03686	dnaJ; molecular chaperone DnaJ	193
2143740156	K02687	prmA; ribosomal protein L11 methyltransferase [EC:2.1.1.-]	93
2143740157			34	K18912	1
2143740158			218
2143740159	K03183	ubiE; demethylmenaquinone methyltransferase / 2-methoxy-6-polyprenyl-1,4-benzoquinol methylase [EC:2.1.1.163 2.1.1.201]	15
2143740160			167
2143740161			29	K22318	12
2143740162			11	K06893	2
2143740163	K00091	E1.1.1.219; dihydroflavonol-4-reductase [EC:1.1.1.219]	90
2143740164			73
2143740165			235
2143740166			7	K09228	1
2143740167	K11709	troD; manganese/zinc/iron transport system permease protein	164
2143740168	K11708	troC; manganese/zinc/iron transport system permease protein	155
2143740169	K11710	troB; manganese/zinc/iron transport system ATP- binding protein	140
2143740170	K11707	troA; manganese/zinc/iron transport system substrate-binding protein	176
2143740171	K01652	E2.2.1.6L; acetolactate synthase I/II/III large subunit [EC:2.2.1.6]	238
2143740172	K00067	rfbD; dTDP-4-dehydrorhamnose reductase [EC:1.1.1.133]	94
2143740173	K09117	uncharacterized protein	60
2143740174	K09807	uncharacterized protein	45
2143740175	K03980	murJ; putative peptidoglycan lipid II flippase	116
2143740176			9	K07678	2
2143740177	K07057	bpsA; N4-bis(aminopropyl)spermidine synthase [EC:2.5.1.128]	44
2143740178
2143740179			3	K07404	1
2143740180	K01734	mgsA; methylglyoxal synthase [EC:4.2.3.3]	50
2143740181			15	K09667	1
2143740182			3	K07151	1
2143740183			15	K11617	5
2143740184			28	K19302	4
2143740185			125
2143740186			118
2143740187			109
2143740188			37	K07668	28
2143740189	K02860	rimM; 16S rRNA processing protein RimM	55
2143740190	K06960	uncharacterized protein	24
2143740191	K02959	RP-S16; small subunit ribosomal protein S16	46
2143740192	K03106	SRP54; signal recognition particle subunit SRP54 [EC:3.6.5.4]	251
2143740193	K00343	nuoN; NADH-quinone oxidoreductase subunit N [EC:7.1.1.2]	187
2143740194	K00342	nuoM; NADH-quinone oxidoreductase subunit M [EC:7.1.1.2]	220
2143740195	K00341	nuoL; NADH-quinone oxidoreductase subunit L [EC:7.1.1.2]	236
2143740196	K00340	nuoK; NADH-quinone oxidoreductase subunit K [EC:7.1.1.2]	71
2143740197	K00339	nuoJ; NADH-quinone oxidoreductase subunit J [EC:7.1.1.2]	40
2143740198	K00338	nuoI; NADH-quinone oxidoreductase subunit I [EC:7.1.1.2]	61
2143740199	K00337	nuoH; NADH-quinone oxidoreductase subunit H [EC:7.1.1.2]	228
2143740200	K00336	nuoG; NADH-quinone oxidoreductase subunit G [EC:7.1.1.2]	95	K05299	32
2143740201			19	K09144	1
2143740202			2	K00699	1
2143740203	K00335	nuoF; NADH-quinone oxidoreductase subunit F [EC:7.1.1.2]	314
2143740204	K00334	nuoE; NADH-quinone oxidoreductase subunit E [EC:7.1.1.2]	74	K03943	4
2143740205
2143740206			122
2143740207	K00333	nuoD; NADH-quinone oxidoreductase subunit D [EC:7.1.1.2]	315
2143740208	K00332	nuoC; NADH-quinone oxidoreductase subunit C [EC:7.1.1.2]	86
2143740209	K00331	nuoB; NADH-quinone oxidoreductase subunit B [EC:7.1.1.2]	130
2143740210	K00330	nuoA; NADH-quinone oxidoreductase subunit A [EC:7.1.1.2]	52
2143740211			11	K04085	1
2143740212	K01011	TST; thiosulfate/3-mercaptopyruvate sulfurtransferase [EC:2.8.1.1 2.8.1.2]	232
2143740213			59
2143740214	K00721	DPM1; dolichol-phosphate mannosyltransferase [EC:2.4.1.83]	101	K03820	2
2143740215			55
2143740216	K02437	gcvH; glycine cleavage system H protein	69
2143740217	K00282	gcvPA; glycine dehydrogenase subunit 1 [EC:1.4.4.2]	242
2143740218	K00283	gcvPB; glycine dehydrogenase subunit 2 [EC:1.4.4.2]	272
2143740219			25	K06590	1
2143740220	K01283	ACE; peptidyl-dipeptidase A [EC:3.4.15.1]	232
2143740221			5
2143740222			15	K12831	1
2143740223			6	K07397	4
2143740224			20	K00595	1
2143740225
2143740226			22	K02199	2
2143740227			1	K16069	1
2143740228	K19059	merE; mercuric ion transport protein	11
2143740229			1	K09377	1
2143740230	K00221	E4.99.1.2; alkylmercury lyase [EC:4.99.1.2]	10
2143740231
2143740232	K00520	merA; mercuric reductase [EC:1.16.1.1]	228
2143740233			9	K11749	1
2143740234			84
2143740235	K03709	troR; DtxR family transcriptional regulator, Mn-dependent transcriptional regulator	79
2143740236			29
2143740237	K02356	efp; elongation factor P	66
2143740238	K07667	kdpE; two-component system, OmpR family, KDP operon response regulator KdpE	101
2143740239			13	K07646	7
2143740240	K01999	livK; branched-chain amino acid transport system substrate-binding protein	141
2143740241	K01997	livH; branched-chain amino acid transport system permease protein	117
2143740242	K01998	livM; branched-chain amino acid transport system permease protein	74	K01995/K01998	2
2143740243	K01995	livG; branched-chain amino acid transport system ATP-binding protein	124
2143740244	K01996	livF; branched-chain amino acid transport system ATP-binding protein	138
2143740245			16
2143740246	K21600	csoR; CsoR family transcriptional regulator, copper-sensing transcriptional repressor	17
2143740247			2	K10716	1
2143740248	K07397	yhfA; putative redox protein	60
2143740249	K07300	chaA; Ca2+:H+ antiporter	138
2143740250			107
2143740251			108
2143740252	K07001	NTE family protein	63
2143740253			10
2143740254	K06287	maf; septum formation protein	64
2143740255	K00788	thiE; thiamine-phosphate pyrophosphorylase [EC:2.5.1.3]	58	K14153	2
2143740256	K03149	thiG; thiazole synthase [EC:2.8.1.10]	161
2143740257	K03154	thiS; sulfur carrier protein	21	K03149	1
2143740258	K03153	thiO; glycine oxidase [EC:1.4.3.19]	168
2143740259			34	K01834	1
2143740260	K01848	E5.4.99.2A; methylmalonyl-CoA mutase, N-terminal domain [EC:5.4.99.2]	378
2143740261			67
2143740262			85
2143740263	K07045	uncharacterized protein	273
2143740264	K18382	adh1; NAD+-dependent secondary alcohol dehydrogenase Adh1 [EC:1.1.1.-]	233
2143740265	K03519	coxM; aerobic carbon-monoxide dehydrogenase medium subunit [EC:1.2.5.3]	135
2143740266	K03518	coxS; aerobic carbon-monoxide dehydrogenase small subunit [EC:1.2.5.3]	82	K18022	5
2143740267	K03520	coxL; aerobic carbon-monoxide dehydrogenase large subunit [EC:1.2.5.3]	544
2143740268	K07402	xdhC; xanthine dehydrogenase accessory factor	75
2143740269	K07141	mocA; molybdenum cofactor cytidylyltransferase [EC:2.7.7.76]	36
2143740270			321
2143740271	K00658	DLST; 2-oxoglutarate dehydrogenase E2 component (dihydrolipoamide succinyltransferase) [EC:2.3.1.61]	158	K09699	15
2143740272	K00167	BCKDHB; 2-oxoisovalerate dehydrogenase E1 component beta subunit [EC:1.2.4.4]	214
2143740273	K00166	BCKDHA; 2-oxoisovalerate dehydrogenase E1 component alpha subunit [EC:1.2.4.4]	147
2143740274			109
2143740275			28	K06887	1
2143740276			20	K02198	1
2143740277	K00208	fabI; enoyl-[acyl-carrier protein] reductase I [EC:1.3.1.9 1.3.1.10]	148
2143740278			4	K09888	1
2143740280			33
2143740281	K00024	mdh; malate dehydrogenase [EC:1.1.1.37]	192
2143740282
2143740283	K03555	mutS; DNA mismatch repair protein MutS	398
2143740284			16	K08309	2
2143740285			31
2143740286			1	K02340	1
2143740287			72	K01736	3
2143740288			60
2143740289	K09129	uncharacterized protein	114
2143740290			86
2143740291	K02347	polX; DNA polymerase (family X)	273
2143740292	K03043	rpoB; DNA-directed RNA polymerase subunit beta [EC:2.7.7.6]	623
2143740293	K07095	uncharacterized protein	32
2143740294	K03928	yvaK; carboxylesterase [EC:3.1.1.1]	62
2143740295	K03183	ubiE; demethylmenaquinone methyltransferase / 2-methoxy-6-polyprenyl-1,4-benzoquinol methylase [EC:2.1.1.163 2.1.1.201]	79
2143740296			58	K13551	3
2143740297			111
2143740298	K07442	TRM61; tRNA (adenine57-N1/adenine58-N1)-methyltransferase catalytic subunit [EC:2.1.1.219 2.1.1.220]	92
2143740299			5	K01736	1
2143740300	K06200	cstA; carbon starvation protein	152
2143740301
2143740302
2143740303	K02274	coxA; cytochrome c oxidase subunit I [EC:1.9.3.1]	300
2143740304	K02275	coxB; cytochrome c oxidase subunit II [EC:1.9.3.1]	126
2143740305	K03499	trkA; trk system potassium uptake protein	84
2143740306	K03499	trkA; trk system potassium uptake protein	42
2143740307			18
2143740308			12	K03281	1
2143740309			2	K03466	1
2143740310	K03294	TC.APA; basic amino acid/polyamine antiporter, APA family	70
2143740311
2143740312	K02935	RP-L7; large subunit ribosomal protein L7/L12	28
2143740313			54	K01190	3
2143740314	K01872	AARS; alanyl-tRNA synthetase [EC:6.1.1.7]	110
2143740315			7	K00540	2
2143740316	K03655	recG; ATP-dependent DNA helicase RecG [EC:3.6.4.12]	316
2143740317	K00954	E2.7.7.3A; pantetheine-phosphate adenylyltransferase [EC:2.7.7.3]	104
2143740318			35
2143740319	K02428	rdgB; XTP/dITP diphosphohydrolase [EC:3.6.1.66]	74
2143740320			22	K08977	1
2143740321			65
2143740322			26
2143740323			55	K17734	1
2143740324			2	K22754
2143740325			13	K07777	7
2143740326	K01595	ppc; phosphoenolpyruvate carboxylase [EC:4.1.1.31]	336
2143740327	K01486	ade; adenine deaminase [EC:3.5.4.2]	368
2143740328	K02492	hemA; glutamyl-tRNA reductase [EC:1.2.1.70]	82
2143740329	K01749	hemC; hydroxymethylbilane synthase [EC:2.5.1.61]	156
2143740330	K13542	cobA-hemD; uroporphyrinogen III methyltransferase / synthase [EC:2.1.1.107 4.2.1.75]	35	K01719	14
2143740331	K01698	hemB; porphobilinogen synthase [EC:4.2.1.24]	196
2143740332			77
2143740333			169
2143740334	K01845	hemL; glutamate-1-semialdehyde 2,1-aminomutase [EC:5.4.3.8]	256
2143740335	K01599	hemE; uroporphyrinogen decarboxylase [EC:4.1.1.37]	238
2143740336	K00231	PPOX; protoporphyrinogen/coproporphyrinogen III oxidase [EC:1.3.3.4 1.3.3.15]	151
2143740337	K01772	hemH; protoporphyrin/coproporphyrin ferrochelatase [EC:4.99.1.1 4.99.1.9]	164
2143740338			11	K09667	1
2143740339			88
2143740340	K17828	pyrDI; dihydroorotate dehydrogenase (NAD+) catalytic subunit [EC:1.3.1.14]	130
2143740341	K13421	UMPS; uridine monophosphate synthetase [EC:2.4.2.10 4.1.1.23]	167
2143740342	K11540	CAD; carbamoyl-phosphate synthase / aspartate carbamoyltransferase / dihydroorotase [EC:6.3.5.5 2.1.3.2 3.5.2.3]	20
2143740343	K11540	CAD; carbamoyl-phosphate synthase / aspartate carbamoyltransferase / dihydroorotase [EC:6.3.5.5 2.1.3.2 3.5.2.3]	30
2143740344			115	K01271	29
2143740345
2143740346			76
2143740347			34	K06402	2
2143740348	K01885	EARS; glutamyl-tRNA synthetase [EC:6.1.1.17]	303
2143740349			58
2143740350	K18672	dacA; diadenylate cyclase [EC:2.7.7.85]	68
2143740351			5	K09667	2
2143740352	K01881	PARS; prolyl-tRNA synthetase [EC:6.1.1.15]	278
2143740353			260
2143740354			9	K01091	1
2143740355
2143740356	K11189	PTS-HPR; phosphocarrier protein	35	K11184	1
2143740357	K05881	dhaM; phosphoenolpyruvate---glycerone phosphotransferase subunit DhaM [EC:2.7.1.121]	20
2143740358	K05520	pfpI; protease I [EC:3.5.1.124]	86
2143740359			2	K14191	2
2143740360
2143740361	K00241	sdhC; succinate dehydrogenase / fumarate reductase, cytochrome b subunit	22
2143740362	K00240	sdhB; succinate dehydrogenase / fumarate reductase, iron-sulfur subunit [EC:1.3.5.1 1.3.5.4]	69
2143740363	K00111	glpA; glycerol-3-phosphate dehydrogenase [EC:1.1.5.3]	148
2143740364	K00864	glpK; glycerol kinase [EC:2.7.1.30]	330
2143740365	K05879	dhaL; phosphoenolpyruvate---glycerone phosphotransferase subunit DhaL [EC:2.7.1.121]	118
2143740366	K05878	dhaK; phosphoenolpyruvate---glycerone phosphotransferase subunit DhaK [EC:2.7.1.121]	287
2143740367	K02440	GLPF; glycerol uptake facilitator protein	144
2143740368	K15977	putative oxidoreductase	34
2143740369			122
2143740370			187
2143740371	K03568	tldD; TldD protein	322
2143740372			12	K08151	4
2143740373	K07056	rsmI; 16S rRNA (cytidine1402-2'-O)-methyltransferase [EC:2.1.1.198]	133
2143740374			15	K13276	5
2143740375	K04763	xerD; integrase/recombinase XerD	13	K03733	11
2143740376	K05794	terC; tellurite resistance protein TerC	199
2143740377			15	K02888	1
2143740378			2	K00876	1
2143740379			47	K01077	2
2143740380	K01537	E3.6.3.8; Ca2+-transporting ATPase [EC:3.6.3.8]	491
2143740381	K06973	uncharacterized protein	94
2143740382			21	K05555	1
2143740383	K03644	lipA; lipoyl synthase [EC:2.8.1.8]	168
2143740384	K01990	ABC-2.A; ABC-2 type transport system ATP-binding protein	139
2143740385	K01992	ABC-2.P; ABC-2 type transport system permease protein	102
2143740386	K01992	ABC-2.P; ABC-2 type transport system permease protein	28
2143740387			2	K17900	1
2143740390	K03524	birA; BirA family transcriptional regulator, biotin operon repressor / biotin---[acetyl-CoA-carboxylase] ligase [EC:6.3.4.15]	58
2143740391	K02945	RP-S1; small subunit ribosomal protein S1	133
2143740392	K03696	clpC; ATP-dependent Clp protease ATP-binding subunit ClpC	483
2143740393			13	K03431	1
2143740394			8	K02618	1
2143740395	K03182	ubiD; 4-hydroxy-3-polyprenylbenzoate decarboxylase [EC:4.1.1.98]	399
2143740396			15	K01759	2
2143740397	K07025	putative hydrolase of the HAD superfamily	17	K20866	5
2143740398			31
2143740399	K00428	E1.11.1.5; cytochrome c peroxidase [EC:1.11.1.5]	32
2143740400			78
2143740401	K00997	acpS; holo-[acyl-carrier protein] synthase [EC:2.7.8.7]	38
2143740402
2143740403			3	K02016	1
2143740404
2143740405	K07025	putative hydrolase of the HAD superfamily	65
2143740406	K14441	rimO; ribosomal protein S12 methylthiotransferase [EC:2.8.4.4]	211
2143740407			44
2143740408	K02939	RP-L9; large subunit ribosomal protein L9	82
2143740409	K01356	lexA; repressor LexA [EC:3.4.21.88]	34
2143740410	K03466	ftsK; DNA segregation ATPase FtsK/SpoIIIE, S-DNA-T family	40
2143740411
2143740412			8	K19156	1
2143740413			12	K20055	1
2143740414	K01992	ABC-2.P; ABC-2 type transport system permease protein	17
2143740415	K01990	ABC-2.A; ABC-2 type transport system ATP-binding protein	124
2143740416			5	K06113	1
2143740417			5	K01183	1
2143740418			3
2143740419
2143740420			148	K06922	25
2143740421			340
2143740422			122
2143740423			176
2143740424			498
2143740425	K01174	nuc; micrococcal nuclease [EC:3.1.31.1]	15
2143740426			553
2143740427			12	K08269	1
2143740428	K12574	rnj; ribonuclease J [EC:3.1.-.-]	142
2143740429	K09760	rmuC; DNA recombination protein RmuC	10
2143740432	K01790	rfbC; dTDP-4-dehydrorhamnose 3,5-epimerase [EC:5.1.3.13]	54
2143740433	K00891	E2.7.1.71; shikimate kinase [EC:2.7.1.71]	46	K13829	2
2143740434	K01990	ABC-2.A; ABC-2 type transport system ATP-binding protein	119
2143740435			11	K19341	4
2143740436	K01736	aroC; chorismate synthase [EC:4.2.3.5]	242
2143740437	K01870	IARS; isoleucyl-tRNA synthetase [EC:6.1.1.5]	554
2143740438	K07050	AARSD1; misacylated tRNA(Ala) deacylase [EC:3.1.1.-]	117
2143740439	K00615	E2.2.1.1; transketolase [EC:2.2.1.1]	371
2143740440	K02049	ABC.SN.A; NitT/TauT family transport system ATP-binding protein	226
2143740442			1	K11825	1
2143740443			3	K02008	1
2143740444			106
2143740445	K06001	trpB; tryptophan synthase beta chain [EC:4.2.1.20]	408
2143740446	K01867	WARS; tryptophanyl-tRNA synthetase [EC:6.1.1.2]	236
2143740450	K03086	rpoD; RNA polymerase primary sigma factor	111
2143740451
2143740452			2	K09548	1
2143740453			2	K01104	1
2143740454
2143740455
2143740456	K02283	cpaF; pilus assembly protein CpaF	37
2143740457			3	K12510	2
2143740458
2143740459
2143740460			3	K06504	1
2143740461			3	K01990	1
2143740462			1	K01534	1
2143740463
2143740464			1	K03405	1
2143740465
2143740466			22
2143740467			5	K10080	1
2143740468
2143740469			14	K12132	1
2143740470
2143740471
2143740472			4	K00252	1
2143740473	K02834	rbfA; ribosome-binding factor A	55
2143740474	K06881	nrnA; bifunctional oligoribonuclease and PAP phosphatase NrnA [EC:3.1.3.7 3.1.13.3]	79
2143740475			36	K15376	11
2143740476	K00850	pfkA; 6-phosphofructokinase 1 [EC:2.7.1.11]	169
2143740477	K10112	msmX; multiple sugar transport system ATP-binding protein	236
2143740478			8	K12132	1
2143740479	K03439	trmB; tRNA (guanine-N7-)-methyltransferase [EC:2.1.1.33]	37
2143740480	K03602	xseB; exodeoxyribonuclease VII small subunit [EC:3.1.11.6]	33
2143740481	K09775	uncharacterized protein	43
2143740482	K00798	MMAB; cob(I)alamin adenosyltransferase [EC:2.5.1.17]	104
2143740483			27	K12234	9
2143740484	K00666	ACSF2; fatty-acyl-CoA synthase [EC:6.2.1.-]	382
2143740485	K00134	GAPDH; glyceraldehyde 3-phosphate dehydrogenase [EC:1.2.1.12]	224
2143740487	K09118	uncharacterized protein	386
2143740488	K02434	gatB; aspartyl-tRNA(Asn)/glutamyl-tRNA(Gln) amidotransferase subunit B [EC:6.3.5.6 6.3.5.7]	245
2143740489			14	K07076	1
2143740490			68	K00764	1
2143740491
2143740492	K03798	ftsH; cell division protease FtsH [EC:3.4.24.-]	44	K08956	22
2143740493	K05837	rodA; rod shape determining protein RodA	139
2143740494	K03608	minE; cell division topological specificity factor	33
2143740495	K03609	minD; septum site-determining protein MinD	161
2143740496	K03610	minC; septum site-determining protein MinC	42
2143740497			288
2143740498	K00872	thrB1; homoserine kinase [EC:2.7.1.39]	116
2143740499			4	K09299	1
2143740500	K07038	inner membrane protein	10
2143740501			20	K03183	2
2143740502	K02238	comEC; competence protein ComEC	56
2143740503
2143740504
2143740505			2	K06978	1
2143740506	K02313	dnaA; chromosomal replication initiator protein	233
2143740507	K01710	E4.2.1.46; dTDP-glucose 4,6-dehydratase [EC:4.2.1.46]	178
2143740508	K18711	DHX40; ATP-dependent RNA helicase DHX40 [EC:3.6.4.13]	18	K03578	7
2143740509			224
2143740510			177
2143740511	K00756	pdp; pyrimidine-nucleoside phosphorylase [EC:2.4.2.2]	238
2143740512			2	K16075	1
2143740513	K01042	selA; L-seryl-tRNA(Ser) seleniumtransferase [EC:2.9.1.1]	201
2143740514	K03501	gidB; 16S rRNA (guanine527-N7)-methyltransferase [EC:2.1.1.170]	88
2143740515			64
2143740516	K02335	polA; DNA polymerase I [EC:2.7.7.7]	410
2143740517	K01262	pepP; Xaa-Pro aminopeptidase [EC:3.4.11.9]	126
2143740518			17	K07260	1
2143740519			6	K02332	1
2143740520	K00015	gyaR; glyoxylate reductase [EC:1.1.1.26]	186
2143740521			131
2143740522			5	K08307	3
2143740523
2143740524	K03584	recO; DNA repair protein RecO (recombination protein O)	71
2143740525			10	K06636	1
2143740526			10	K16163	1
2143740527			11	K07160	1
2143740528	K07088	uncharacterized protein	52
2143740529			18	K22221	1
2143740530			82
2143740531			28	K10843	1
2143740532			4	K06194	1
2143740533			2	K07447	1
2143740534			14	K22733	1
2143740535	K03605	hyaD; hydrogenase maturation protease [EC:3.4.23.-]	29
2143740536	K14126	mvhA; F420-non-reducing hydrogenase large subunit [EC:1.12.99.- 1.8.98.5]	365
2143740537	K14128	mvhG; F420-non-reducing hydrogenase small subunit [EC:1.12.99.- 1.8.98.5]	211
2143740538	K14127	mvhD; F420-non-reducing hydrogenase iron-sulfur subunit [EC:1.12.99.- 1.8.98.5 1.8.98.6]	76
2143740539	K03388	hdrA2; heterodisulfide reductase subunit A2 [EC:1.8.7.3 1.8.98.4 1.8.98.5 1.8.98.6]	356
2143740540	K03389	hdrB2; heterodisulfide reductase subunit B2 [EC:1.8.7.3 1.8.98.4 1.8.98.5 1.8.98.6]	155
2143740541	K03390	hdrC2; heterodisulfide reductase subunit C2 [EC:1.8.7.3 1.8.98.4 1.8.98.5 1.8.98.6]	26
2143740543			19	K21000	2
2143740544	K15876	nrfH; cytochrome c nitrite reductase small subunit	41
2143740545	K03385	nrfA; nitrite reductase (cytochrome c-552) [EC:1.7.2.2]	160
2143740546	K02501	hisH; imidazole glycerol-phosphate synthase subunit HisH [EC:4.3.2.10]	106
2143740547	K01814	hisA; phosphoribosylformimino-5-aminoimidazole carboxamide ribotide isomerase [EC:5.3.1.16]	80
2143740548			12	K07076	4
2143740549	K02500	hisF; imidazole glycerol-phosphate synthase subunit HisF [EC:4.3.2.10]	172
2143740550	K09125	uncharacterized protein	157
2143740551	K11755	hisIE; phosphoribosyl-ATP pyrophosphohydrolase / phosphoribosyl-AMP cyclohydrolase [EC:3.6.1.31 3.5.4.19]	82
2143740552	K00013	hisD; histidinol dehydrogenase [EC:1.1.1.23]	167
2143740554	K00797	speE; spermidine synthase [EC:2.5.1.16]	76
2143740555			1	K00769	1
2143740556			14	K12600	1
2143740557			23	K13159	1
2143740558			38
2143740559	K02950	RP-S12; small subunit ribosomal protein S12	127
2143740560			54
2143740561	K06178	rluB; 23S rRNA pseudouridine2605 synthase [EC:5.4.99.22]	116
2143740562			36
2143740564	K00951	relA; GTP pyrophosphokinase [EC:2.7.6.5]	354
2143740565	K03519	coxM; aerobic carbon-monoxide dehydrogenase medium subunit [EC:1.2.5.3]	29
2143740566			39
2143740567	K00320	mer; 5,10-methylenetetrahydromethanopterin reductase [EC:1.5.98.2]	71
2143740568			3	K01728	1
2143740569			48
2143740570
2143740571			68
2143740572	K15635	apgM; 2,3-bisphosphoglycerate-independent phosphoglycerate mutase [EC:5.4.2.12]	213
2143740573			2	K00333	1
2143740574			8	K17414	1
2143740575			18	K12132	1
2143740576	K01480	speB; agmatinase [EC:3.5.3.11]	214
2143740577	K11072	potA; spermidine/putrescine transport system ATP-binding protein [EC:3.6.3.31]	197
2143740578	K11071	potB; spermidine/putrescine transport system permease protein	115
2143740579	K11070	potC; spermidine/putrescine transport system permease protein	57	K11074	11
2143740580	K01448	amiABC; N-acetylmuramoyl-L-alanine amidase [EC:3.5.1.28]	11
2143740581	K03074	secF; preprotein translocase subunit SecF	134
2143740582	K03072	secD; preprotein translocase subunit SecD	163	K12257	12
2143740583			3	K01102	1
2143740584	K03086	rpoD; RNA polymerase primary sigma factor	118
2143740585	K02316	dnaG; DNA primase [EC:2.7.7.101]	155
2143740586	K11212	cofD; LPPG:FO 2-phospho-L-lactate transferase [EC:2.7.8.28]	200
2143740587			5	K07172	4
2143740588			69
2143740589	K15538	MANEA; glycoprotein endo-alpha-1,2-mannosidase [EC:3.2.1.130]	21
2143740590	K00303	soxB; sarcosine oxidase, subunit beta [EC:1.5.3.1]	153
2143740591			34	K07066	8
2143740592			20	K03308	1
2143740593
2143740594			3	K09931	1
2143740595
2143740596			4	K03117	1
2143740597			111
2143740598	K01689	ENO; enolase [EC:4.2.1.11]	293
2143740599			96
2143740600			12	K07408	1
2143740601			12
2143740604
2143740605	K00826	E2.6.1.42; branched-chain amino acid aminotransferase [EC:2.6.1.42]	239
2143740606	K01869	LARS; leucyl-tRNA synthetase [EC:6.1.1.4]	507
2143740607			12	K06402	1
2143740608	K00604	MTFMT; methionyl-tRNA formyltransferase [EC:2.1.2.9]	130
2143740609			33
2143740610			8	K01657	1
2143740611	K04488	iscU; nitrogen fixation protein NifU and related proteins	67
2143740612	K00059	fabG; 3-oxoacyl-[acyl-carrier protein] reductase [EC:1.1.1.100]	24
2143740613	K06942	ychF; ribosome-binding ATPase	181
2143740614			5	K15746	1
2143740615			123
2143740616	K03546	sbcC; DNA repair protein SbcC/Rad50	177
2143740617	K03547	sbcD; DNA repair protein SbcD/Mre11	164
2143740618			2	K01213	1
2143740619			14
2143740620			202	K00652	22
2143740621			20	K00939	1
2143740622			5	K01173	1
2143740623	K07464	cas4; CRISPR-associated exonuclease Cas4 [EC:3.1.12.1]	30
2143740624			12	K07075	3
2143740625	K01715	crt; enoyl-CoA hydratase [EC:4.2.1.17]	55
2143740626	K19689	ampS; aminopeptidase [EC:3.4.11.-]	272
2143740627			15	K22843	1
2143740628	K07568	queA; S-adenosylmethionine:tRNA ribosyltransferase-isomerase [EC:2.4.99.17]	221
2143740629	K06206	sfsA; sugar fermentation stimulation protein A	106
2143740630	K07128	uncharacterized protein	218
2143740631	K00525	E1.17.4.1A; ribonucleoside-diphosphate reductase alpha chain [EC:1.17.4.1]	44
2143740632	K07738	nrdR; transcriptional repressor NrdR	57
2143740633	K02884	RP-L19; large subunit ribosomal protein L19	46
2143740634	K07391	comM; magnesium chelatase family protein	308
2143740635	K01591	pyrF; orotidine-5'-phosphate decarboxylase [EC:4.1.1.23]	11	K13421	1
2143740636	K01934	MTHFS; 5-formyltetrahydrofolate cyclo-ligase [EC:6.3.3.2]	65
2143740637	K08971	putative membrane protein	31
2143740638			38
2143740639			3	K01487	1
2143740640	K02970	RP-S21; small subunit ribosomal protein S21	20
2143740641
2143740642	K07071	uncharacterized protein	134
2143740643	K01434	E3.5.1.11; penicillin amidase [EC:3.5.1.11]	444
2143740644	K03596	lepA; GTP-binding protein LepA	404
2143740645			14	K03655	1
2143740646			3	K15718	1
2143740647			4	K03655	1
2143740648			1	K12878
2143740649			31
2143740650			3	K01015	1
2143740651			4	K08816	1
2143740652			3	K01696	1
2143740653			4	K04506	1
2143740654			3	K06921	1
2143740655			9	K06666	1
2143740656			1
2143740657			1	K00660	1
2143740658			60
2143740659			33
2143740660			30	K02519	1
2143740661			5	K03556	5
2143740662			14	K19200	11
2143740663	K03786	aroQ; 3-dehydroquinate dehydratase II [EC:4.2.1.10]	75
2143740664	K00971	manC; mannose-1-phosphate guanylyltransferase [EC:2.7.7.13]	171
2143740665	K03168	topA; DNA topoisomerase I [EC:5.99.1.2]	368
2143740666	K09157	uncharacterized protein	105
2143740667			150
2143740668	K19091	cas6; CRISPR-associated endoribonuclease Cas6 [EC:3.1.-.-]	52
2143740669			27	K01785	2
2143740670	K01776	murI; glutamate racemase [EC:5.1.1.3]	89
2143740671
2143740672
2143740673	K12960	mtaD; 5-methylthioadenosine/S-adenosylhomocysteine deaminase [EC:3.5.4.31 3.5.4.28]	60
2143740674	K05565	mnhA; multicomponent Na+:H+ antiporter subunit A	320
2143740675	K05566	mnhB; multicomponent Na+:H+ antiporter subunit B	73
2143740676	K05567	mnhC; multicomponent Na+:H+ antiporter subunit C	84
2143740677	K05568	mnhD; multicomponent Na+:H+ antiporter subunit D	268
2143740678	K05569	mnhE; multicomponent Na+:H+ antiporter subunit E	68
2143740679	K05570	mnhF; multicomponent Na+:H+ antiporter subunit F	32
2143740680	K05571	mnhG; multicomponent Na+:H+ antiporter subunit G	18
2143740681	K02049	ABC.SN.A; NitT/TauT family transport system ATP-binding protein	106
2143740682	K02051	ABC.SN.S; NitT/TauT family transport system substrate-binding protein	117
2143740683	K02050	ABC.SN.P; NitT/TauT family transport system permease protein	72
2143740684			1	K06897	1
2143740685			12	K07064	7
2143740686			2	K15840	1
2143740687			9	K07064	5
2143740688	K07335	bmpA; basic membrane protein A and related proteins	30
2143740689			6	K10943	3
2143740690			11	K10352	1
2143740691			40
2143740692	K06196	ccdA; cytochrome c-type biogenesis protein	39
2143740693			5	K10125	1
2143740694	K02195	ccmC; heme exporter protein C	78
2143740695
2143740696			4	K07243	4
2143740697			5	K01952	1
2143740698			25	K02199	10
2143740699	K02200	ccmH; cytochrome c-type biogenesis protein CcmH	22
2143740700	K02198	ccmF; cytochrome c-type biogenesis protein CcmF	285
2143740701			14	K07075	1
2143740702	K02197	ccmE; cytochrome c-type biogenesis protein CcmE	41
2143740703			17	K07128	1
2143740704	K17758	nnr; ADP-dependent NAD(P)H-hydrate dehydratase [EC:4.2.1.136]	164
	K17759	AIBP; NAD(P)H-hydrate epimerase [EC:5.1.99.6]
2143740705
2143740706			6	K07566	1
2143740707	K12510	tadB; tight adherence protein B	62
2143740708			26	K03931	11
2143740709	K03215	rumA; 23S rRNA (uracil1939-C5)-methyltransferase [EC:2.1.1.190]	150
2143740710			77
2143740711			102
2143740712	K01843	kamA; lysine 2,3-aminomutase [EC:5.4.3.2]	221
2143740713	K01921	ddl; D-alanine-D-alanine ligase [EC:6.3.2.4]	78
2143740714	K01921	ddl; D-alanine-D-alanine ligase [EC:6.3.2.4]	70
2143740715			26	K18815	1
2143740716	K01921	ddl; D-alanine-D-alanine ligase [EC:6.3.2.4]	70
2143740717	K06990	MEMO1; MEMO1 family protein	107
2143740718			14	K14340	2
2143740719	K00176	korD; 2-oxoglutarate ferredoxin oxidoreductase subunit delta [EC:1.2.7.3]	29
2143740720	K00174	korA; 2-oxoglutarate/2-oxoacid ferredoxin oxidoreductase subunit alpha [EC:1.2.7.3 1.2.7.11]	188
2143740721	K00175	korB; 2-oxoglutarate/2-oxoacid ferredoxin oxidoreductase subunit beta [EC:1.2.7.3 1.2.7.11]	195
2143740722	K00177	korC; 2-oxoglutarate ferredoxin oxidoreductase subunit gamma [EC:1.2.7.3]	136
2143740723	K05516	cbpA; curved DNA-binding protein	118	K03686	12
2143740724			109	K08070	13
2143740725			117	K08070	13
2143740726	K13640	hspR; MerR family transcriptional regulator, heat shock protein HspR	32
2143740727			79
2143740728			10	K03722	1
2143740729			7	K03631	1
2143740730			76
2143740731	K03817	rimL; ribosomal-protein-serine acetyltransferase [EC:2.3.1.-]	56
2143740732			7	K07052	1
2143740733	K00928	lysC; aspartate kinase [EC:2.7.2.4]	207
2143740734
2143740735			2	K07752	1
2143740736	K03500	rsmB; 16S rRNA (cytosine967-C5)-methyltransferase [EC:2.1.1.176]	152
2143740737	K00869	E2.7.1.36; mevalonate kinase [EC:2.7.1.36]	101	K00054	4
2143740738			30
2143740739			69
2143740740	K16329	psuG; pseudouridylate synthase [EC:4.2.1.70]	163
2143740741			8	K02882	1
2143740742
2143740743
2143740744	K03601	xseA; exodeoxyribonuclease VII large subunit [EC:3.1.11.6]	144
2143740745	K00820	glmS; glucosamine---fructose-6-phosphate aminotransferase (isomerizing) [EC:2.6.1.16]	190
2143740746			53
2143740747	K00174	korA; 2-oxoglutarate/2-oxoacid ferredoxin oxidoreductase subunit alpha [EC:1.2.7.3 1.2.7.11]	214
2143740748	K00175	korB; 2-oxoglutarate/2-oxoacid ferredoxin oxidoreductase subunit beta [EC:1.2.7.3 1.2.7.11]	154
2143740749	K13693	gpgS; glucosyl-3-phosphoglycerate synthase [EC:2.4.1.266]	41
2143740750	K06949	rsgA; ribosome biogenesis GTPase / thiamine phosphate phosphatase [EC:3.6.1.- 3.1.3.100]	112
2143740751			75
2143740752			157
2143740753			125
2143740754	K07001	NTE family protein	55
2143740755	K00845	glk; glucokinase [EC:2.7.1.2]	111
2143740756	K03752	mobA; molybdenum cofactor guanylyltransferase [EC:2.7.7.77]	43
2143740757			31
2143740758	K01939	purA; adenylosuccinate synthase [EC:6.3.4.4]	257
2143740759	K01756	purB; adenylosuccinate lyase [EC:4.3.2.2]	193
2143740760	K00602	purH; phosphoribosylaminoimidazolecarboxamide formyltransferase / IMP cyclohydrolase [EC:2.1.2.3 3.5.4.10]	239
2143740761			3	K20314	1
2143740762			72
2143740763	K00067	rfbD; dTDP-4-dehydrorhamnose reductase [EC:1.1.1.133]	126
2143740764	K15987	hppA; K(+)-stimulated pyrophosphate-energized sodium pump	458
2143740765	K01733	thrC; threonine synthase [EC:4.2.3.1]	190
2143740766			3	K14354	1
2143740767			9	K12733	5
2143740768			7	K00344	1
2143740769			55
2143740770			40
2143740771			19	K16904	8
2143740772			87
2143740773			113
2143740774
2143740775	K06925	tsaE; tRNA threonylcarbamoyladenosine biosynthesis protein TsaE	43
2143740776	K14742	tsaB; tRNA threonylcarbamoyladenosine biosynthesis protein TsaB	53
2143740777	K03789	rimI; [ribosomal protein S18]-alanine N-acetyltransferase [EC:2.3.1.266]	40
2143740778	K07025	putative hydrolase of the HAD superfamily	19	K01097	5
2143740779	K03179	ubiA; 4-hydroxybenzoate polyprenyltransferase [EC:2.5.1.39]	188
2143740780			5	K07464	1
2143740781			4
2143740782	K02035	ABC.PE.S; peptide/nickel transport system substrate-binding protein	64
2143740783			7	K21110	1
2143740784	K03783	punA; purine-nucleoside phosphorylase [EC:2.4.2.1]	191
2143740785			27
2143740786	K00547	mmuM; homocysteine S-methyltransferase [EC:2.1.1.10]	193	K00297/K00547	54
	K00297	metF; methylenetetrahydrofolate reductase (NADPH) [EC:1.5.1.20]
2143740790
2143740791
2143740792			17	K02051	17
2143740793	K02050	ABC.SN.P; NitT/TauT family transport system permease protein	42
2143740794	K02049	ABC.SN.A; NitT/TauT family transport system ATP-binding protein	78	K15555	5
2143740795			7	K13641	3
2143740796	K00185	prokaryotic molybdopterin-containing oxidoreductase family	63
2143740797			32	K03533	2
2143740798			32	K08352	24
2143740799	K00184	prokaryotic molybdopterin-containing oxidoreductase family	131
2143740800	K02044	phnD; phosphonate transport system substrate-binding protein	52
2143740801			18	K07777	3
2143740802			60	K07696	24
2143740803	K07082	UPF0755 protein	144
2143740804	K07447	ruvX; putative holliday junction resolvase [EC:3.1.-.-]	45
2143740805	K03551	ruvB; holliday junction DNA helicase RuvB [EC:3.6.4.12]	193
2143740806			31
2143740807	K08972	putative membrane protein	36
2143740808			18	K09144	1
2143740809			5	K22669	1
2143740810			184
2143740811			189
2143740812			1	K00376	1
2143740813	K04063	osmC; osmotically inducible protein OsmC	71
2143740814
2143740815			51
2143740816	K01997	livH; branched-chain amino acid transport system permease protein	104
2143740817	K01995	livG; branched-chain amino acid transport system ATP-binding protein	119	K01998/K01995	18
	K01998	livM; branched-chain amino acid transport system permease protein
2143740818	K01996	livF; branched-chain amino acid transport system ATP-binding protein	127
2143740819			69	K01999	19
2143740820			34	K00433	27
2143740821			26	K13700	14
2143740822			180
2143740823			9
2143740824			19
2143740825	K07516	fadN; 3-hydroxyacyl-CoA dehydrogenase [EC:1.1.1.35]	375
2143740826	K00632	fadA; acetyl-CoA acyltransferase [EC:2.3.1.16]	250
2143740827			9	K02388	1
2143740828			4	K17751	1
2143740829			282
2143740830	K00014	aroE; shikimate dehydrogenase [EC:1.1.1.25]	100
2143740831	K00800	aroA; 3-phosphoshikimate 1-carboxyvinyltransferase [EC:2.5.1.19]	202
2143740832			24	K00031	2
2143740833	K07586	ygaC; uncharacterized protein	12
2143740834			6	K00728	2
2143740835	K03738	aor; aldehyde:ferredoxin oxidoreductase [EC:1.2.7.5]	369
2143740836			13	K19701	2
2143740837	K10843	ERCC3; DNA excision repair protein ERCC-3 [EC:3.6.4.12]	264
2143740838			1	K07278	1
2143740839			14	K02492	1
2143740840			2	K04868	1
2143740841	K07098	uncharacterized protein	29
2143740842	K05810	yfiH; polyphenol oxidase [EC:1.10.3.-]	101
2143740843			182
2143740844	K03925	mraZ; MraZ protein	56
2143740845	K03438	mraW; 16S rRNA (cytosine1402-N4)-methyltransferase [EC:2.1.1.199]	154
2143740846			2	K02237	1
2143740847	K03587	ftsI; cell division protein FtsI (penicillin-binding protein 3) [EC:3.4.16.4]	117	K08384	23
2143740848	K01929	murF; UDP-N-acetylmuramoyl-tripeptide--D-alanyl-D-alanine ligase [EC:6.3.2.10]	197
2143740849	K01000	mraY; phospho-N-acetylmuramoyl-pentapeptide-transferase [EC:2.7.8.13]	151
2143740850	K01925	murD; UDP-N-acetylmuramoylalanine--D-glutamate ligase [EC:6.3.2.9]	176
2143740851	K03588	ftsW; cell division protein FtsW	113
2143740852	K02563	murG; UDP-N-acetylglucosamine--N-acetylmuramyl-(pentapeptide) pyrophosphoryl-undecaprenol N-acetylglucosamine transferase [EC:2.4.1.227]	82
2143740853			17	K02567	1
2143740854	K01924	murC; UDP-N-acetylmuramate--alanine ligase [EC:6.3.2.8]	172
2143740855	K00075	murB; UDP-N-acetylmuramate dehydrogenase [EC:1.3.1.98]	87
2143740856	K01921	ddl; D-alanine-D-alanine ligase [EC:6.3.2.4]	169
2143740857	K03589	ftsQ; cell division protein FtsQ	10	K01051	1
2143740858	K03590	ftsA; cell division protein FtsA	177
2143740859	K03531	ftsZ; cell division protein FtsZ	190
2143740860	K03469	rnhA; ribonuclease HI [EC:3.1.26.4]	11	K22316	5
2143740861			11
2143740862			31
2143740863	K03529	smc; chromosome segregation protein	245
2143740864			2	K21436
2143740865	K07095	uncharacterized protein	53
2143740866	K07107	ybgC; acyl-CoA thioester hydrolase [EC:3.1.2.-]	31
2143740867	K01273	DPEP; membrane dipeptidase [EC:3.4.13.19]	172
2143740868	K16328	psuK; pseudouridine kinase [EC:2.7.1.83]	83
2143740869	K01295	cpg; glutamate carboxypeptidase [EC:3.4.17.11]	152
2143740870	K12410	npdA; NAD-dependent deacetylase [EC:3.5.1.-]	101
2143740871			31
2143740872	K06945	uncharacterized protein	83
2143740873			55	K22677	3
2143740874			10	K23144	3
2143740875			161
2143740876			134
2143740877	K05515	mrdA; penicillin-binding protein 2 [EC:3.4.16.4]	158
2143740878	K04763	xerD; integrase/recombinase XerD	42	K03733	2
2143740879			6	K03640	1
2143740880	K01619	deoC; deoxyribose-phosphate aldolase [EC:4.1.2.4]	103
2143740881	K03100	lepB; signal peptidase I [EC:3.4.21.89]	78
2143740882			200
2143740883			4	K10843	1
2143740884	K12132	prkC; eukaryotic-like serine/threonine-protein kinase [EC:2.7.11.1]	23
2143740885	K20074	prpC; PPM family protein phosphatase [EC:3.1.3.16]	53
2143740886	K07114	yfbK; Ca-activated chloride channel homolog	51
2143740887			17	K08884	1
2143740888			16	K10408
2143740889	K07667	kdpE; two-component system, OmpR family, KDP operon response regulator KdpE	39	K11329	19
2143740893	K01897	ACSL; long-chain acyl-CoA synthetase [EC:6.2.1.3]	367
2143740894			148
2143740895			15
2143740896	K03793	PTR1; pteridine reductase [EC:1.5.1.33]	31
2143740897	K01750	E4.3.1.12; ornithine cyclodeaminase [EC:4.3.1.12]	41
2143740898	K19064	lysDH; lysine 6-dehydrogenase [EC:1.4.1.18]	105
2143740899	K03742	pncC; nicotinamide-nucleotide amidase [EC:3.5.1.42]	20	K03743	12
2143740900			233
2143740901			1	K03117	1
2143740902	K05350	bglB; beta-glucosidase [EC:3.2.1.21]	192
2143740903
2143740904	K01126	E3.1.4.46; glycerophosphoryl diester phosphodiesterase [EC:3.1.4.46]	82
2143740905	K15916	pgi-pmi; glucose/mannose-6-phosphate isomerase [EC:5.3.1.9 5.3.1.8]	93
2143740906			7	K07076	2
2143740907			16	K07076	1
2143740908	K00382	DLD; dihydrolipoamide dehydrogenase [EC:1.8.1.4]	247
2143740909			38
2143740910			14	K07076	4
2143740911
2143740912			1	K19948	1
2143740913	K01992	ABC-2.P; ABC-2 type transport system permease protein	13
2143740914
2143740915	K07052	uncharacterized protein	10
2143740916
2143740917			36
2143740918	K01681	ACO; aconitate hydratase [EC:4.2.1.3]	814
2143740919	K03594	bfr; bacterioferritin [EC:1.16.3.1]	37
2143740920	K02341	holB; DNA polymerase III subunit delta' [EC:2.7.7.7]	85
2143740921			46
2143740922			112
2143740923
2143740924	K01890	FARSB; phenylalanyl-tRNA synthetase beta chain [EC:6.1.1.20]	339
2143740925			6	K07076	1
2143740926	K01889	FARSA; phenylalanyl-tRNA synthetase alpha chain [EC:6.1.1.20]	200
2143740927			5	K03406	1
2143740928			12	K07684	1
2143740929			15	K13587	2
2143740930	K02315	dnaC; DNA replication protein DnaC	120
2143740931			19	K02086	3
2143740932	K02314	dnaB; replicative DNA helicase [EC:3.6.4.12]	226
2143740933	K08999	uncharacterized protein	63
2143740934	K01745	hutH; histidine ammonia-lyase [EC:4.3.1.3]	340
2143740935			18	K21000	3
2143740936	K00003	hom; homoserine dehydrogenase [EC:1.1.1.3]	142
2143740937			26
2143740938			72
2143740939			13	K02004	1
2143740940			5	K13687	1
2143740941			18	K13671	1
2143740942			13	K13671	1
2143740943			12	K03163	1
2143740944			57
2143740945
2143740946	K02651	flp; pilus assembly protein Flp/PilA	14
2143740947	K02651	flp; pilus assembly protein Flp/PilA	14
2143740948	K00384	trxB; thioredoxin reductase (NADPH) [EC:1.8.1.9]	164
2143740949			57
2143740950	K01462	PDF; peptide deformylase [EC:3.5.1.88]	81
2143740951			205
2143740952	K00773	tgt; queuine tRNA-ribosyltransferase [EC:2.4.2.29]	276
2143740953			109
2143740954			3	K02035	1
2143740955	K00261	GLUD1_2; glutamate dehydrogenase (NAD(P)+) [EC:1.4.1.3]	225
2143740956	K00261	GLUD1_2; glutamate dehydrogenase (NAD(P)+) [EC:1.4.1.3]	272
2143740957			18	K07646	1
2143740958	K02081	agaR; DeoR family transcriptional regulator, aga operon transcriptional repressor	52
2143740959			68
2143740960	K10562	rhaT; rhamnose transport system ATP-binding protein [EC:3.6.3.17]	217	K10441	24
2143740961
2143740962
2143740963	K10559	rhaS; rhamnose transport system substrate-binding protein	87	K10555	6
2143740964	K01820	rhaA; L-rhamnose isomerase / sugar isomerase [EC:5.3.1.14 5.3.1.-]	281
2143740965			396
2143740966	K00848	rhaB; rhamnulokinase [EC:2.7.1.5]	357
2143740967	K18929	lldF; L-lactate dehydrogenase complex protein LldF	220
2143740968	K00782	lldG; L-lactate dehydrogenase complex protein LldG	31
2143740969	K18928	lldE; L-lactate dehydrogenase complex protein LldE	149
2143740970			16	K07076	4
2143740971			10	K07245	2
2143740972			32	K02274	1
2143740973			21	K00404	1
2143740974	K07090	uncharacterized protein	83
2143740975			9	K03381	4
2143740976			133
2143740977	K02217	ftnA; ferritin [EC:1.16.3.2]	82
2143740978	K03088	rpoE; RNA polymerase sigma-70 factor, ECF subfamily	45
2143740979			5	K00931	1
2143740980	K17686	copA; Cu+-exporting ATPase [EC:3.6.3.54]	110
2143740981			101
2143740982	K11381	bkdA; 2-oxoisovalerate dehydrogenase E1 component [EC:1.2.4.4]	241	K21417	27
2143740983	K00627	DLAT; pyruvate dehydrogenase E2 component (dihydrolipoamide acetyltransferase) [EC:2.3.1.12]	153
2143740984			24	K01601	1
2143740985	K00008	SORD; L-iditol 2-dehydrogenase [EC:1.1.1.14]	106
2143740986			32	K01601	1
2143740987	K04759	feoB; ferrous iron transport protein B	240
2143740988
2143740989			26
2143740990			10	K15520	4
2143740991
2143740992			45	K15518	2
2143740993	K00059	fabG; 3-oxoacyl-[acyl-carrier protein] reductase [EC:1.1.1.100]	37
2143740994			7	K12132	1
2143740995	K07667	kdpE; two-component system, OmpR family, KDP operon response regulator KdpE	78
2143740996	K00949	thiN; thiamine pyrophosphokinase [EC:2.7.6.2]	66
2143740997	K02064	thiB; thiamine transport system substrate-binding protein	159
2143740998			41
2143740999	K02063	thiP; thiamine transport system permease protein	252
2143741000	K06966	ppnN; pyrimidine/purine-5'-nucleotide nucleosidase [EC:3.2.2.10 3.2.2.-]	42
2143741001			158
2143741002			2
2143741003			3	K15554	1
2143741004			30	K07696	1
2143741005			1	K02361	1
2143741006			1	K13094	1
2143741007			70
2143741008	K03738	aor; aldehyde:ferredoxin oxidoreductase [EC:1.2.7.5]	287
2143741009	K00091	E1.1.1.219; dihydroflavonol-4-reductase [EC:1.1.1.219]	46	K15891	19
2143741010			35	K07076	1
2143741011			27	K07076	1
2143741012	K01883	CARS; cysteinyl-tRNA synthetase [EC:6.1.1.16]	257
2143741013			138
2143741014			33
2143741015			180
2143741016			118
2143741017	K07284	srtA; sortase A [EC:3.4.22.70]	20
2143741018			161
2143741019			11	K03183	2
2143741020			42
2143741021	K07301	yrbG; cation:H+ antiporter	112
2143741022			76	K07029	4
2143741023	K03702	uvrB; excinuclease ABC subunit B	411
2143741024	K05946	tagA; N-acetylglucosaminyldiphosphoundecaprenol N-acetyl-beta-D-mannosaminyltransferase [EC:2.4.1.187]	110
2143741025	K02379	fdhD; FdhD protein	140
2143741026			468
2143741027
2143741028			2	K02346	1
2143741029	K07263	pqqL; zinc protease [EC:3.4.24.-]	113
2143741030			7	K03574	4
2143741031	K09825	perR; Fur family transcriptional regulator, peroxide stress response regulator	47
2143741032	K01534	zntA; Cd2+/Zn2+-exporting ATPase [EC:3.6.3.3 3.6.3.5]	211
2143741033			2	K01197	1
2143741034	K03696	clpC; ATP-dependent Clp protease ATP-binding subunit ClpC	501
2143741035	K06962	uncharacterized protein	13
2143741036
2143741037			12	K08760	1
2143741038	K01873	VARS; valyl-tRNA synthetase [EC:6.1.1.9]	480
2143741039	K13993	HSP20; HSP20 family protein	30
2143741040	K03738	aor; aldehyde:ferredoxin oxidoreductase [EC:1.2.7.5]	371
2143741041			36	K10216	3
2143741042
2143741043			31
2143741044			114
2143741045			2	K12491	1
2143741046			163
2143741047			6	K08642	4
2143741048	K03655	recG; ATP-dependent DNA helicase RecG [EC:3.6.4.12]	126
2143741049			23	K07678	1
2143741050	K07240	chrA; chromate transporter	225
2143741051			9	K15526	1
2143741052			19
2143741053	K01551	arsA; arsenite/tail-anchored protein-transporting ATPase [EC:3.6.3.16 3.6.3.-]	126
2143741054	K01551	arsA; arsenite/tail-anchored protein-transporting ATPase [EC:3.6.3.16 3.6.3.-]	106
2143741055	K02274	coxA; cytochrome c oxidase subunit I [EC:1.9.3.1]	27
2143741056	K02275	coxB; cytochrome c oxidase subunit II [EC:1.9.3.1]	19
2143741057
2143741058			5	K07636	1
2143741059			7
2143741060			6
2143741061	K03671	trxA; thioredoxin 1	52
2143741062	K02004	ABC.CD.P; putative ABC transport system permease protein	146
2143741063	K02004	ABC.CD.P; putative ABC transport system permease protein	150
2143741064	K02005	ABC.CD.TX; HlyD family secretion protein	41
2143741065			35	K09017	1
2143741066			58
2143741067			11	K19801	1
2143741068			31
2143741069	K01739	metB; cystathionine gamma-synthase [EC:2.5.1.48]	195
2143741070			59	K11209	1
2143741071			24	K04100	1
2143741072			12	K03636	3
2143741073			5	K12262	1
2143741074			135
2143741075	K04485	radA; DNA repair protein RadA/Sms	236
2143741076	K00174	korA; 2-oxoglutarate/2-oxoacid ferredoxin oxidoreductase subunit alpha [EC:1.2.7.3 1.2.7.11]	71
2143741077	K00175	korB; 2-oxoglutarate/2-oxoacid ferredoxin oxidoreductase subunit beta [EC:1.2.7.3 1.2.7.11]	23
2143741078	K04043	dnaK; molecular chaperone DnaK	427
2143741079	K04065	osmY; hyperosmotically inducible periplasmic protein	10
2143741080	K13993	HSP20; HSP20 family protein	55
2143741081	K04078	groES; chaperonin GroES	79
2143741082	K04077	groEL; chaperonin GroEL	394
2143741083			24
2143741084			77
2143741085			22	K03438	1
2143741086			70
2143741087	K01916	nadE; NAD+ synthase [EC:6.3.1.5]	130
2143741088			52	K08316	13
2143741089	K09003	uncharacterized protein	197
2143741090			5	K12962	1
2143741091			10	K00529	1
2143741092			7	K22902	1
2143741093			24	K07667	23
2143741094	K07667	kdpE; two-component system, OmpR family, KDP operon response regulator KdpE	56
2143741095	K01784	galE; UDP-glucose 4-epimerase [EC:5.1.3.2]	168
2143741096			16	K16692	9
2143741097			78
2143741098			65
2143741099			61
2143741100			84	K00786	5
2143741101			7	K18814	1
2143741102			14	K16870	1
2143741103			6	K07264	1
2143741104			23	K11387	1
2143741105			21
2143741106			8	K01186	1
2143741107			80	K21001	13
2143741108			3	K14645	1
2143741109			18	K06994	1
2143741110	K11473	glcF; glycolate oxidase iron-sulfur subunit	142
2143741111	K04070	pflX; putative pyruvate formate lyase activating enzyme [EC:1.97.1.4]	142
2143741112			87
2143741113			172
2143741114	K21430	yliI; aldose sugar dehydrogenase [EC:1.1.5.-]	36
2143741115			9
2143741116	K03797	E3.4.21.102; carboxyl-terminal processing protease [EC:3.4.21.102]	119
2143741118			105
2143741119
2143741120			34
2143741121
2143741122	K03629	recF; DNA replication and repair protein RecF	124
2143741123	K17316	gtsB; glucose/mannose transport system permease protein	153
2143741124	K17317	gtsC; glucose/mannose transport system permease protein	243
2143741126			4	K01759	1
2143741127			70
2143741128			177
2143741129	K06928	NTPCR; nucleoside-triphosphatase [EC:3.6.1.15]	51
2143741130			6	K02558	1
2143741131	K09951	cas2; CRISPR-associated protein Cas2	29
2143741132	K15342	cas1; CRISP-associated protein Cas1	140
2143741133			14	K03354	1
2143741134	K19140	csm5; CRISPR-associated protein Csm5	55
2143741135	K19139	csm4; CRISPR-associated protein Csm4	55
2143741136	K09002	csm3; CRISPR-associated protein Csm3	106
2143741137	K19138	csm2; CRISPR-associated protein Csm2	12
2143741138	K07016	csm1; CRISPR-associated protein Csm1	138
2143741139			69
2143741140	K03715	MGD; 1,2-diacylglycerol 3-beta-galactosyltransferase [EC:2.4.1.46]	77
2143741141			36
2143741142			147	K12528	64
2143741143	K01990	ABC-2.A; ABC-2 type transport system ATP-binding protein	126
2143741144			14	K06925	1
2143741145	K02078	acpP; acyl carrier protein	42
2143741146	K01823	idi; isopentenyl-diphosphate Delta-isomerase [EC:5.3.3.2]	171
2143741147	K13787	idsA; geranylgeranyl diphosphate synthase, type I [EC:2.5.1.1 2.5.1.10 2.5.1.29]	123
2143741148
2143741149			3	K02200	1
2143741150	K00973	E2.7.7.24; glucose-1-phosphate thymidylyltransferase [EC:2.7.7.24]	222
2143741151			33	K16554	2
2143741152			7	K16554	1
2143741153			18	K08252	1
2143741154			170
2143741155	K03470	rnhB; ribonuclease HII [EC:3.1.26.4]	108
2143741156			115
2143741157	K00566	mnmA; tRNA-uridine 2-sulfurtransferase [EC:2.8.1.13]	175
2143741158			5	K12043	1
2143741159	K07496	putative transposase	135
2143741160			20	K01061	1
2143741161			11	K03442	1
2143741162	K04487	iscS; cysteine desulfurase [EC:2.8.1.7]	217
2143741163			174
2143741164	K02282	cpaE; pilus assembly protein CpaE	12	K10697	5
2143741165
2143741166			12
2143741167	K08681	pdxT; 5'-phosphate synthase pdxT subunit [EC:4.3.3.6]	105
2143741168	K06215	pdxS; pyridoxal 5'-phosphate synthase pdxS subunit [EC:4.3.3.6]	208
2143741169			41
2143741170	K07030	uncharacterized protein	205
2143741171			43
2143741172			35
2143741173	K01710	E4.2.1.46; dTDP-glucose 4,6-dehydratase [EC:4.2.1.46]	225
2143741174			28	K18814	3
2143741175			27	K00721	1
2143741176	K07401	selenoprotein W-related protein	19
2143741177			7	K00855	1
2143741178			6	K10697	2
2143741179	K05982	E3.1.21.7; deoxyribonuclease V [EC:3.1.21.7]	97
2143741180
2143741181	K01724	PCBD; 4a-hydroxytetrahydrobiopterin dehydratase [EC:4.2.1.96]	83
2143741182	K01803	TPI; triosephosphate isomerase (TIM) [EC:5.3.1.1]	178
2143741183	K00077	panE; 2-dehydropantoate 2-reductase [EC:1.1.1.169]	62
2143741184	K11072	potA; spermidine/putrescine transport system ATP-binding protein [EC:3.6.3.31]	37	K11076	21
2143741186
2143741187			21	K09124	1
2143741188	K02057	ABC.SS.P; simple sugar transport system permease protein	158
2143741189	K02057	ABC.SS.P; simple sugar transport system permease protein	169
2143741190	K02056	ABC.SS.A; simple sugar transport system ATP-binding protein [EC:3.6.3.17]	211
2143741191	K02058	ABC.SS.S; simple sugar transport system substrate-binding protein	189
2143741192	K09940	uncharacterized protein	17
2143741193	K07462	recJ; single-stranded-DNA-specific exonuclease [EC:3.1.-.-]	218
2143741194	K07027	glycosyltransferase 2 family protein	118
2143741195	K02033	ABC.PE.P; peptide/nickel transport system permease protein	234
2143741196	K02034	ABC.PE.P1; peptide/nickel transport system permease protein	160	K15582	13
2143741197			18	K13655	2
2143741198	K01872	AARS; alanyl-tRNA synthetase [EC:6.1.1.7]	400
2143741199			6	K21000	1
2143741200			7	K00864	1
2143741201			8	K00615	1
2143741202			2	K12385	1
2143741203			2
2143741204			297
2143741205			190
2143741206	K15856	rmd; GDP-4-dehydro-6-deoxy-D-mannose reductase [EC:1.1.1.281]	144
2143741207	K01711	gmd; GDPmannose 4,6-dehydratase [EC:4.2.1.47]	243
2143741208			242	K01840	17
2143741209	K03424	tatD; TatD DNase family protein [EC:3.1.21.-]	95
2143741210
2143741211			82
2143741212			4	K14311	1
2143741213			10	K14340	1
2143741214			1	K16750	1
2143741215	K12995	wbdC; N-acetyl-alpha-D-glucosaminyl-diphospho-ditrans,octacis-undecaprenol 3-alpha-mannosyltransferase / rhamnosyltransferase [EC:2.4.1.348 2.4.1.-]	91
2143741216			3	K07052
2143741217	K02050	ABC.SN.P; NitT/TauT family transport system permease protein	122
2143741218			56
2143741220			22	K00412	1
2143741221			21	K07451	1
2143741224			34
2143741225	K09022	ridA; 2-iminobutanoate/2-iminopropanoate deaminase [EC:3.5.99.10]	59
2143741226	K00662	aacC; aminoglycoside 3-N-acetyltransferase [EC:2.3.1.81]	18	K19277	1
2143741227	K01692	paaF; enoyl-CoA hydratase [EC:4.2.1.17]	168
2143741228	K07052	uncharacterized protein	12
2143741229			58
2143741230			1	K05787	1
2143741231			118
2143741232			6	K07492	1
2143741233			11	K07636	2
2143741234	K03737	por; pyruvate-ferredoxin/flavodoxin oxidoreductase [EC:1.2.7.1 1.2.7.-]	841
2143741235	K00226	pyrD; dihydroorotate dehydrogenase (fumarate) [EC:1.3.98.1]	193
2143741236	K03521	fixA; electron transfer flavoprotein beta subunit	123
2143741237	K03522	fixB; electron transfer flavoprotein alpha subunit	110	K22432	26
2143741238			148
2143741239	K03388	hdrA2; heterodisulfide reductase subunit A2 [EC:1.8.7.3 1.8.98.4 1.8.98.5 1.8.98.6]	284
2143741240	K00177	korC; 2-oxoglutarate ferredoxin oxidoreductase subunit gamma [EC:1.2.7.3]	95
2143741241	K00175	korB; 2-oxoglutarate/2-oxoacid ferredoxin oxidoreductase subunit beta [EC:1.2.7.3 1.2.7.11]	153
2143741242	K00174	korA; 2-oxoglutarate/2-oxoacid ferredoxin oxidoreductase subunit alpha [EC:1.2.7.3 1.2.7.11]	198
2143741243	K00176	korD; 2-oxoglutarate ferredoxin oxidoreductase subunit delta [EC:1.2.7.3]	22	K01895	1
2143741244	K00172	porG; pyruvate ferredoxin oxidoreductase gamma subunit [EC:1.2.7.1]	46
2143741245	K00169	porA; pyruvate ferredoxin oxidoreductase alpha subunit [EC:1.2.7.1]	203
2143741246	K00170	porB; pyruvate ferredoxin oxidoreductase beta subunit [EC:1.2.7.1]	229
2143741247	K04767	acuB; acetoin utilization protein AcuB	26
2143741248	K00259	ald; alanine dehydrogenase [EC:1.4.1.1]	174
2143741249			189	K01067	25
2143741250			17	K07675	14
2143741251			68	K07696	23
2143741252			125
2143741253			28	K01011	2
2143741254	K00127	fdoI; formate dehydrogenase subunit gamma	33
2143741255	K00124	fdoH; formate dehydrogenase iron-sulfur subunit	36	K08349	18
2143741256	K08352	phsA; thiosulfate reductase / polysulfide reductase chain A [EC:1.8.5.5]	338
2143741257			4	K13930	1
2143741258	K01895	ACSS; acetyl-CoA synthetase [EC:6.2.1.1]	346
2143741259	K00901	dgkA; diacylglycerol kinase (ATP) [EC:2.7.1.107]	37	K00887	2
2143741260			4	K19115	1
2143741261			25	K00640	1
2143741262			28	K09012	12
2143741263	K09013	sufC; Fe-S cluster assembly ATP-binding protein	166
2143741264	K09014	sufB; Fe-S cluster assembly protein SufB	343
2143741265	K09015	sufD; Fe-S cluster assembly protein SufD	165
2143741266	K11717	sufS; cysteine desulfurase / selenocysteine lyase [EC:2.8.1.7 4.4.1.16]	246
2143741267	K03544	clpX; ATP-dependent Clp protease ATP-binding subunit ClpX	243
2143741268	K01358	clpP; ATP-dependent Clp protease, protease subunit [EC:3.4.21.92]	107
2143741269	K03545	tig; trigger factor	80
2143741270			19	K07664	1
2143741271	K07460	yraN; putative endonuclease	35
2143741272	K01975	thpR; RNA 2',3'-cyclic 3'-phosphodiesterase [EC:3.1.4.58]	60
2143741273			36	K01805	1
2143741274	K00927	PGK; phosphoglycerate kinase [EC:2.7.2.3]	328
2143741275	K01647	CS; citrate synthase [EC:2.3.3.1]	208
2143741276	K17315	gtsA; glucose/mannose transport system substrate-binding protein	222
2143741277
2143741278			132
2143741279	K01159	ruvC; crossover junction endodeoxyribonuclease RuvC [EC:3.1.22.4]	92
2143741280
2143741281	K03550	ruvA; holliday junction DNA helicase RuvA [EC:3.6.4.12]	59
2143741282	K02042	phnE; phosphonate transport system permease protein	37
2143741283	K02042	phnE; phosphonate transport system permease protein	30
2143741284	K02041	phnC; phosphonate transport system ATP-binding protein [EC:7.3.2.2]	139
2143741285	K02044	phnD; phosphonate transport system substrate-binding protein	84
2143741286	K02902	RP-L28; large subunit ribosomal protein L28	29
2143741287	K00873	PK; pyruvate kinase [EC:2.7.1.40]	201
2143741288	K00648	fabH; 3-oxoacyl-[acyl-carrier-protein] synthase III [EC:2.3.1.180]	155
2143741289	K09458	fabF; 3-oxoacyl-[acyl-carrier-protein] synthase II [EC:2.3.1.179]	258
2143741290			2	K03593	1
2143741292	K07566	tsaC; L-threonylcarbamoyladenylate synthase [EC:2.7.7.87]	151
2143741293			121
2143741294			16	K03265	10
2143741295			9	K07113	1
2143741296	K02018	modB; molybdate transport system permease protein	104
2143741297	K02020	modA; molybdate transport system substrate-binding protein	88
2143741298			115
2143741299			58
2143741300	K01928	murE; UDP-N-acetylmuramoyl-L-alanyl-D-glutamate--2,6-diaminopimelate ligase [EC:6.3.2.13]	177
2143741301	K00554	trmD; tRNA (guanine37-N1)-methyltransferase [EC:2.1.1.228]	153
2143741302			399
2143741303			57
2143741304			20	K20726	1
2143741305			247
2143741306
2143741307			4	K16742	1
2143741308
2143741309			1	K01462	1
2143741310
2143741311			6	K07038	3
2143741312			104
2143741313			117
2143741314			116
2143741315			15	K06889	13
2143741316	K00294	E1.2.1.88; 1-pyrroline-5-carboxylate dehydrogenase [EC:1.2.1.88]	312
2143741317			3	K02670	1
2143741318	K08309	slt; soluble lytic murein transglycosylase [EC:4.2.2.-]	56
2143741319	K02897	RP-L25; large subunit ribosomal protein L25	57
2143741320			6	K02484	1
2143741321
2143741322	K00145	argC; N-acetyl-gamma-glutamyl-phosphate reductase [EC:1.2.1.38]	157
2143741323	K00930	argB; acetylglutamate kinase [EC:2.7.2.8]	101
2143741324	K00818	E2.6.1.11; acetylornithine aminotransferase [EC:2.6.1.11]	92	K00821	71
2143741325	K00619	argA; amino-acid N-acetyltransferase [EC:2.3.1.1]	51	K14681	1
2143741326	K01940	argG; argininosuccinate synthase [EC:6.3.4.5]	207
2143741327	K01755	argH; argininosuccinate lyase [EC:4.3.2.1]	243
2143741328	K01255	CARP; leucyl aminopeptidase [EC:3.4.11.1]	261
2143741329	K00826	E2.6.1.42; branched-chain amino acid aminotransferase [EC:2.6.1.42]	173
2143741330			205	K21464	17
2143741331	K03556	malT; LuxR family transcriptional regulator, maltose regulon positive regulatory protein	30
2143741332
2143741333			5	K04066	1
2143741334			6	K07657	3
2143741335	K00567	ogt; methylated-DNA-[protein]-cysteine S-methyltransferase [EC:2.1.1.63]	75	K13531	2
2143741336			4	K08307	1
2143741337	K04042	glmU; bifunctional UDP-N-acetylglucosamine pyrophosphorylase / Glucosamine-1-phosphate N-acetyltransferase [EC:2.7.7.23 2.3.1.157]	198
2143741338	K10907	aminotransferase [EC:2.6.1.-]	199
2143741339	K02050	ABC.SN.P; NitT/TauT family transport system permease protein	329
2143741340	K03595	era; GTPase	119
2143741341	K03177	truB; tRNA pseudouridine55 synthase [EC:5.4.99.25]	114
2143741342	K11753	ribF; riboflavin kinase / FMN adenylyltransferase [EC:2.7.1.26 2.7.7.2]	105
2143741343			6	K03074	1
2143741344	K06024	scpB; segregation and condensation protein B	62
2143741345	K00973	E2.7.7.24; glucose-1-phosphate thymidylyltransferase [EC:2.7.7.24]	155
2143741346	K13057	treT; trehalose synthase [EC:2.4.1.245]	187
2143741347	K02026	ABC.MS.P1; multiple sugar transport system permease protein	203
2143741348	K02025	ABC.MS.P; multiple sugar transport system permease protein	144
2143741349	K02027	ABC.MS.S; multiple sugar transport system substrate-binding protein	129
2143741350
2143741351	K02013	ABC.FEV.A; iron complex transport system ATP-binding protein [EC:3.6.3.34]	64
2143741352			59
2143741353	K00945	cmk; CMP/dCMP kinase [EC:2.7.4.25]	94
2143741354			7	K14000	1
2143741355	K03088	rpoE; RNA polymerase sigma-70 factor, ECF subfamily	74
2143741356			136
2143741357			76
2143741358			6	K14340	1
2143741359	K03639	moaA; GTP 3',8-cyclase [EC:4.1.99.22]	186
2143741360			60
2143741361	K03075	secG; preprotein translocase subunit SecG	13
2143741362	K02035	ABC.PE.S; peptide/nickel transport system substrate-binding protein	216
2143741363
2143741364			3	K03672	1
2143741365			11	K02652	1
2143741366			3	K04091	1
2143741367			116
2143741368	K12132	prkC; eukaryotic-like serine/threonine-protein kinase [EC:2.7.11.1]	93
2143741369			131
2143741370	K01515	nudF; ADP-ribose pyrophosphatase [EC:3.6.1.13]	93
2143741371			7	K08307	2
2143741372	K00772	mtaP; 5'-methylthioadenosine phosphorylase [EC:2.4.2.28]	158
2143741373			17
2143741374			2
2143741375	K03088	rpoE; RNA polymerase sigma-70 factor, ECF subfamily	38
2143741376			3	K19935	1
2143741377			142
2143741378	K01992	ABC-2.P; ABC-2 type transport system permease protein	80
2143741379	K01990	ABC-2.A; ABC-2 type transport system ATP-binding protein	178
2143741380	K03101	lspA; signal peptidase II [EC:3.4.23.36]	39
2143741381			14	K06204	6
2143741382			3	K12742	1
2143741383			2
2143741384	K02040	pstS; phosphate transport system substrate-binding protein	174
2143741385	K02037	pstC; phosphate transport system permease protein	216
2143741386	K02038	pstA; phosphate transport system permease protein	162
2143741387	K02036	pstB; phosphate transport system ATP-binding protein [EC:7.3.2.1]	172
2143741388	K02039	phoU; phosphate transport system protein	30
2143741389			1	K00721	1
2143741390	K11529	gck; glycerate 2-kinase [EC:2.7.1.165]	264
2143741391	K03753	mobB; molybdopterin-guanine dinucleotide biosynthesis adapter protein	40	K13818	2
2143741392			1	K09228	1
2143741394	K01599	hemE; uroporphyrinogen decarboxylase [EC:4.1.1.37]	172
2143741395			4	K16474	1
2143741396	K00759	APRT; adenine phosphoribosyltransferase [EC:2.4.2.7]	80
2143741397			1	K02034	1
2143741398	K03455	TC.KEF; monovalent cation:H+ antiporter-2, CPA2 family	107
2143741399	K01476	E3.5.3.1; arginase [EC:3.5.3.1]	169
2143741400			48	K15781	6
2143741401	K09458	fabF; 3-oxoacyl-[acyl-carrier-protein] synthase II [EC:2.3.1.179]	207	K14660	24
2143741402	K02356	efp; elongation factor P	106
2143741403	K03750	moeA; molybdopterin molybdotransferase [EC:2.10.1.1]	197
2143741404	K01667	tnaA; tryptophanase [EC:4.1.99.1]	285
2143741405			102
2143741406	K07028	uncharacterized protein	10
2143741407			6	K02014	1
2143741408	K03086	rpoD; RNA polymerase primary sigma factor	175
2143741409	K07040	uncharacterized protein	41
2143741410			4	K10914	1
2143741411			201
2143741412			14	K12600	1
2143741413
2143741414	K00721	DPM1; dolichol-phosphate mannosyltransferase [EC:2.4.1.83]	98
2143741415	K03186	ubiX; flavin prenyltransferase [EC:2.5.1.129]	125
2143741416			108
2143741417	K13282	cphB; cyanophycinase [EC:3.4.15.6]	29
2143741418	K03710	GntR family transcriptional regulator	73
2143741419			75
2143741420			4	K14340	1
2143741421	K03798	ftsH; cell division protease FtsH [EC:3.4.24.-]	34
2143741423			26
2143741424	K01069	gloB; hydroxyacylglutathione hydrolase [EC:3.1.2.6]	99
2143741425	K07636	phoR; two-component system, OmpR family, phosphate regulon sensor histidine kinase PhoR [EC:2.7.13.3]	31	K07652	11
2143741426			102	K02483	12
2143741427			1	K12281	1
2143741428			4	K00847	1
2143741429			37
2143741430			6
2143741431	K02275	coxB; cytochrome c oxidase subunit II [EC:1.9.3.1]	45
2143741432			52
2143741433	K02274	coxA; cytochrome c oxidase subunit I [EC:1.9.3.1]	322
2143741434	K07152	SCO1_2; protein SCO1/2	35
2143741435	K09796	pccA; periplasmic copper chaperone A	41
2143741436			2	K03889	1
2143741437			17	K07065	4
2143741438			13	K21773	1
2143741439			4	K07448	2
2143741440			4	K22548	1
2143741441			5	K01756	1
2143741442			35
2143741443			7	K07076	2
2143741444			2	K04485	1
2143741445	K00784	rnz; ribonuclease Z [EC:3.1.26.11]	21
2143741446	K01990	ABC-2.A; ABC-2 type transport system ATP-binding protein	135
2143741447	K01992	ABC-2.P; ABC-2 type transport system permease protein	81
2143741448			112
2143741449			5	K01179	1
2143741450	K03086	rpoD; RNA polymerase primary sigma factor	184
2143741451	K07402	xdhC; xanthine dehydrogenase accessory factor	81
2143741452	K06168	miaB; tRNA-2-methylthio-N6-dimethylallyladenosine synthase [EC:2.8.4.3]	209
2143741453			63	K00764	1
2143741454			6	K07076	2
2143741455			292
2143741456	K03118	tatC; sec-independent protein translocase protein TatC	101
2143741457
2143741458	K03625	nusB; N utilization substance protein B	57
2143741459			22
2143741460	K00059	fabG; 3-oxoacyl-[acyl-carrier protein] reductase [EC:1.1.1.100]	150
2143741461			94
2143741462			81	K12994	8
2143741463	K01737	queD; 6-pyruvoyltetrahydropterin/6-carboxytetrahydropterin synthase [EC:4.2.3.12 4.1.2.50]	63
2143741464	K13941	folKP; 2-amino-4-hydroxy-6-hydroxymethyldihydropteridine diphosphokinase / dihydropteroate synthase [EC:2.7.6.3 2.5.1.15]	65	K00796	22
2143741465			10	K13216	1
2143741466	K01784	galE; UDP-glucose 4-epimerase [EC:5.1.3.2]	48
2143741467	K01999	livK; branched-chain amino acid transport system substrate-binding protein	16
2143741468
2143741469			14	K17733	1
2143741470			3	K09667	1
2143741471			28
2143741472	K04078	groES; chaperonin GroES	39
2143741473			38
2143741474	K03775	slyD; FKBP-type peptidyl-prolyl cis-trans isomerase SlyD [EC:5.2.1.8]	83
2143741475
2143741476	K08591	plsY; acyl phosphate:glycerol-3-phosphate acyltransferase [EC:2.3.1.275]	43
2143741477			7	K01962	1
2143741478			8	K17836	5
2143741479	K02343	dnaX; DNA polymerase III subunit gamma/tau [EC:2.7.7.7]	119
2143741480	K03704	cspA; cold shock protein (beta-ribbon, CspA family)	36
2143741481	K03572	mutL; DNA mismatch repair protein MutL	213
2143741482			3	K02003	1
2143741483	K03088	rpoE; RNA polymerase sigma-70 factor, ECF subfamily	45
2143741484			6	K18756	1
2143741485	K19710	E2.7.7.53; ATP adenylyltransferase [EC:2.7.7.53]	79
2143741486	K00626	E2.3.1.9; acetyl-CoA C-acetyltransferase [EC:2.3.1.9]	202
2143741487	K00074	paaH; 3-hydroxybutyryl-CoA dehydrogenase [EC:1.1.1.157]	152
2143741488			1	K07018	1
2143741489			15	K19686	2
2143741490			231
2143741491			157
2143741492			1	K07090	1
2143741493	K00819	rocD; ornithine--oxo-acid transaminase [EC:2.6.1.13]	281
2143741494	K03151	thiI; tRNA uracil 4-sulfurtransferase [EC:2.8.1.4]	137
2143741496	K09710	ybeB; ribosome-associated protein	38
2143741497	K15372	toa; taurine---2-oxoglutarate transaminase [EC:2.6.1.55]	244
2143741498	K00077	panE; 2-dehydropantoate 2-reductase [EC:1.1.1.169]	108
2143741499	K02015	ABC.FEV.P; iron complex transport system permease protein	128
2143741500	K02016	ABC.FEV.S; iron complex transport system substrate-binding protein	84
2143741501
2143741502			6	K20045	1
2143741503			5	K02039	1
2143741504	K17218	sqr; sulfide:quinone oxidoreductase [EC:1.8.5.4]	123
2143741505	K10773	NTH; endonuclease III [EC:4.2.99.18]	87
2143741506	K03657	uvrD; DNA helicase II / ATP-dependent DNA helicase PcrA [EC:3.6.4.12]	310
2143741507			10	K13757	1
2143741508	K02911	RP-L32; large subunit ribosomal protein L32	28
2143741509			2	K02636	1
2143741510			194	K00626	47
2143741511	K03628	rho; transcription termination factor Rho	248
2143741512			2	K03498	1
2143741513	K01657	trpE; anthranilate synthase component I [EC:4.1.3.27]	193
2143741514	K01658	trpG; anthranilate synthase component II [EC:4.1.3.27]	84	K01664	29
2143741515	K00766	trpD; anthranilate phosphoribosyltransferase [EC:2.4.2.18]	164
2143741516	K01609	trpC; indole-3-glycerol phosphate synthase [EC:4.1.1.48]	96
2143741517	K01817	trpF; phosphoribosylanthranilate isomerase [EC:5.3.1.24]	96
2143741518	K01696	trpB; tryptophan synthase beta chain [EC:4.2.1.20]	360
2143741519	K01695	trpA; tryptophan synthase alpha chain [EC:4.2.1.20]	73	K01694	5
2143741520			2	K10773	1
2143741521			1	K04452	1
2143741522			2	K00127	1
2143741524	K01887	RARS; arginyl-tRNA synthetase [EC:6.1.1.19]	134
2143741525			3	K03712	1
2143741526	K02968	RP-S20; small subunit ribosomal protein S20	30
2143741527			173
2143741528	K02337	dnaE; DNA polymerase III subunit alpha [EC:2.7.7.7]	432
2143741529			2	K07321	1
2143741530	K07496	putative transposase	103
2143741531			127
2143741532			20	K07636	15
2143741533			10	K03523	1
2143741534			55	K01069	2
2143741535			184
2143741536	K01512	acyP; acylphosphatase [EC:3.6.1.7]	45
2143741537			21	K13280	1
2143741538			1	K09250	1
2143741539	K01494	dcd; dCTP deaminase [EC:3.5.4.13]	183
2143741540			13	K22685	1
2143741541
2143741542	K07403	nfeD; membrane-bound serine protease (ClpP class)	131
2143741543	K06877	DEAD/DEAH box helicase domain-containing protein	279
2143741544	K07150	uncharacterized protein	130
2143741545	K01464	DPYS; dihydropyrimidinase [EC:3.5.2.2]	170
2143741546	K07001	NTE family protein	39
2143741547			4	K03406	1
2143741548	K02044	phnD; phosphonate transport system substrate-binding protein	86
2143741549	K00184	prokaryotic molybdopterin-containing oxidoreductase family	141
2143741550	K00185	prokaryotic molybdopterin-containing oxidoreductase family	73
2143741551			587
2143741552
2143741553
2143741554	K03856	AROA2; 3-deoxy-7-phosphoheptulonate synthase [EC:2.5.1.54]	174
2143741555	K04517	tyrA2; prephenate dehydrogenase [EC:1.3.1.12]	63
2143741556	K02006	cbiO; cobalt/nickel transport system ATP-binding protein	111
2143741557	K02008	cbiQ; cobalt/nickel transport system permease protein	65	K02007	3
2143741558	K02007	cbiM; cobalt/nickel transport system permease protein	118
2143741559	K03711	fur; Fur family transcriptional regulator, ferric uptake regulator	34	K09825	5
2143741560	K00688	PYG; glycogen phosphorylase [EC:2.4.1.1]	491
2143741561	K02493	hemK; release factor glutamine methyltransferase [EC:2.1.1.297]	104
2143741562	K01808	rpiB; ribose 5-phosphate isomerase B [EC:5.3.1.6]	82
2143741563			114
2143741564			301
2143741565			3
2143741566	K13292	lgt; phosphatidylglycerol---prolipoprotein diacylglyceryl transferase [EC:2.5.1.145]	85
2143741567	K03281	TC.CIC; chloride channel protein, CIC family	55
2143741568			111	K07493	27
2143741569			5	K15876	1
2143741570			6	K05841	1
2143741571			207
2143741572			156	K09065	35
2143741573	K00926	arcC; carbamate kinase [EC:2.7.2.2]	181
2143741574			93
2143741575	K00858	ppnK; NAD+ kinase [EC:2.7.1.23]	91
2143741576	K04096	smf; DNA processing protein	163
2143741577			40
2143741578	K01895	ACSS; acetyl-CoA synthetase [EC:6.2.1.1]	425
2143741579	K12410	npdA; NAD-dependent deacetylase [EC:3.5.1.-]	114
2143741580	K08591	plsY; acyl phosphate:glycerol-3-phosphate acyltransferase [EC:2.3.1.275]	22
2143741581			7	K19679	1
2143741582
2143741583
2143741584			3	K07496	1
2143741585	K02946	RP-S10; small subunit ribosomal protein S10	106
2143741586	K02906	RP-L3; large subunit ribosomal protein L3	118
2143741587	K02926	RP-L4; large subunit ribosomal protein L4	112
2143741588	K02892	RP-L23; large subunit ribosomal protein L23	47
2143741589	K02886	RP-L2; large subunit ribosomal protein L2	196
2143741590	K02965	RP-S19; small subunit ribosomal protein S19	84
2143741591	K02890	RP-L22; large subunit ribosomal protein L22	49
2143741592	K02982	RP-S3; small subunit ribosomal protein S3	112
2143741593	K02878	RP-L16; large subunit ribosomal protein L16	91
2143741594	K02904	RP-L29; large subunit ribosomal protein L29	26
2143741595	K02961	RP-S17; small subunit ribosomal protein S17	51
2143741596	K02874	RP-L14; large subunit ribosomal protein L14	126
2143741597			8	K07075	1
2143741598	K02895	RP-L24; large subunit ribosomal protein L24	51
2143741599	K02931	RP-L5; large subunit ribosomal protein L5	123
2143741600	K02954	RP-S14; small subunit ribosomal protein S14	36
2143741601	K02994	RP-S8; small subunit ribosomal protein S8	116
2143741602	K02933	RP-L6; large subunit ribosomal protein L6	135
2143741603	K02881	RP-L18; large subunit ribosomal protein L18	96
2143741604	K02988	RP-S5; small subunit ribosomal protein S5	81
2143741605	K02907	RP-L30; large subunit ribosomal protein L30	36
2143741606	K02876	RP-L15; large subunit ribosomal protein L15	70
2143741607	K03076	secY; preprotein translocase subunit SecY	271
2143741608	K00939	adk; adenylate kinase [EC:2.7.4.3]	118
2143741609	K01265	map; methionyl aminopeptidase [EC:3.4.11.18]	139
2143741610	K02919	RP-L36; large subunit ribosomal protein L36	39
2143741611	K02952	RP-S13; small subunit ribosomal protein S13	85
2143741612	K02948	RP-S11; small subunit ribosomal protein S11	72
2143741613	K02986	RP-S4; small subunit ribosomal protein S4	136
2143741614	K03040	rpoA; DNA-directed RNA polymerase subunit alpha [EC:2.7.7.6]	155
2143741615	K02879	RP-L17; large subunit ribosomal protein L17	55
2143741616	K06173	truA; tRNA pseudouridine38-40 synthase [EC:5.4.99.12]	69
2143741617	K02871	RP-L13; large subunit ribosomal protein L13	117
2143741618	K02996	RP-S9; small subunit ribosomal protein S9	70
2143741619			165
2143741620	K02027	ABC.MS.S; multiple sugar transport system substrate-binding protein	12	K05813	9
2143741621	K01092	E3.1.3.25; myo-inositol-1(or 4)-monophosphatase [EC:3.1.3.25]	55	K10047	24
2143741622	K03704	cspA; cold shock protein (beta-ribbon, CspA family)	38
2143741623	K03750	moeA; molybdopterin molybdotransferase [EC:2.10.1.1]	336
	K07219	putative molybdopterin biosynthesis protein
2143741624			67
2143741625	K02609	paaA; ring-1,2-phenylacetyl-CoA epoxidase subunit PaaA [EC:1.14.13.149]	237
2143741626	K02610	paaB; ring-1,2-phenylacetyl-CoA epoxidase subunit PaaB	43
2143741627	K02611	paaC; ring-1,2-phenylacetyl-CoA epoxidase subunit PaaC [EC:1.14.13.149]	93
2143741628	K02612	paaD; ring-1,2-phenylacetyl-CoA epoxidase subunit PaaD	67
2143741629			33	K07258	1
2143741630			73
2143741631			225
2143741632	K21929	udg; uracil-DNA glycosylase [EC:3.2.2.27]	148
2143741633			125
2143741634			122	K01491	16
2143741635	K03183	ubiE; demethylmenaquinone methyltransferase / 2-methoxy-6-polyprenyl-1,4-benzoquinol methylase [EC:2.1.1.163 2.1.1.201]	14
2143741636	K03239	EIF2B1; translation initiation factor eIF-2B subunit alpha	13	K18237	6
2143741637	K02651	flp; pilus assembly protein Flp/PilA	10
2143741638			18	K04042	1
2143741639	K02823	pyrDII; dihydroorotate dehydrogenase electron transfer subunit	70
2143741640			36	K18453	4
2143741641			10	K01783	1
2143741642			11
2143741643			7	K07075	1
2143741644	K11754	folC; dihydrofolate synthase / folylpolyglutamate synthase [EC:6.3.2.12 6.3.2.17]	139
2143741645	K01338	lon; ATP-dependent Lon protease [EC:3.4.21.53]	427
2143741646			80
2143741647			20	K20444	7
2143741648			2	K18827	1
2143741649			75
2143741650			71
2143741651			2	K18827	1
2143741652			21	K03316	1
2143741653			14	K20276	1
2143741654			101	K16150	10
2143741655			77
2143741656	K00568	ubiG; 2-polyprenyl-6-hydroxyphenyl methylase / 3-demethylubiquinone-9 3-methyltransferase [EC:2.1.1.222 2.1.1.64]	12
2143741657	K22902	D-galactosaminyltransferase	10
2143741658			10	K12573	1
2143741659			143
2143741660			8	K14340	2
2143741661	K15634	gpmB; probable phosphoglycerate mutase [EC:5.4.2.12]	37
2143741662	K00948	PRPS; ribose-phosphate pyrophosphokinase [EC:2.7.6.1]	164
2143741663			27	K22902	1
2143741664			6	K11206	1
2143741665			6	K16342	1
2143741667	K01868	TARS; threonyl-tRNA synthetase [EC:6.1.1.3]	321
2143741668	K01129	dgt; dGTPase [EC:3.1.5.1]	208
2143741669			7	K21000	2
2143741670			6	K03641	3
2143741671			3
2143741672			10	K12132	1
2143741673			1	K01703	1
2143741674	K00600	glyA; glycine hydroxymethyltransferase [EC:2.1.2.1]	276
2143741675			149
2143741676			146
2143741677	K01622	fructose 1	307
2143741678	K03624	greA; transcription elongation factor GreA	72
2143741679	K01151	nfo; deoxyribonuclease IV [EC:3.1.21.2]	159
2143741680
2143741681			53	K00412	7
2143741682	K02636	petC; cytochrome b6-f complex iron-sulfur subunit [EC:7.1.1.6]	11
2143741683	K06176	truD; tRNA pseudouridine13 synthase [EC:5.4.99.27]	85
2143741684
2143741685	K09122	uncharacterized protein	39
2143741686	K04567	KARS; lysyl-tRNA synthetase, class II [EC:6.1.1.6]	275
2143741687	K03624	greA; transcription elongation factor GreA	77
2143741688	K02654	pilD; leader peptidase (prepilin peptidase) / N-methyltransferase [EC:3.4.23.43 2.1.1.-]	14	K02236	4
2143741689			8	K22221	1
2143741690	K09791	uncharacterized protein	14
2143741691	K03427	hsdM; type I restriction enzyme M protein [EC:2.1.1.72]	10
2143741692	K01775	alr; alanine racemase [EC:5.1.1.1]	150
2143741693	K01735	aroB; 3-dehydroquinate synthase [EC:4.2.3.4]	108	K13829	19
2143741694			56
2143741695	K03709	troR; DtxR family transcriptional regulator, Mn-dependent transcriptional regulator	59
2143741696			20	K01054	4
2143741697	K07402	xdhC; xanthine dehydrogenase accessory factor	117
2143741698	K05710	hcaC; 3-phenylpropionate/trans-cinnamate dioxygenase ferredoxin component	43
2143741699	K01443	nagA; N-acetylglucosamine-6-phosphate deacetylase [EC:3.5.1.25]	147
2143741700			110
2143741701			141
2143741702			111
2143741703
2143741704			1
2143741705			4	K00013	1
2143741706			7	K00406	2
2143741707	K02913	RP-L33; large subunit ribosomal protein L33	37
2143741709
2143741710	K02601	nusG; transcriptional antiterminator NusG	73
2143741711			7	K03657	1
2143741712	K02867	RP-L11; large subunit ribosomal protein L11	102
2143741713	K02863	RP-L1; large subunit ribosomal protein L1	206
2143741714	K02864	RP-L10; large subunit ribosomal protein L10	74
2143741715
2143741716			1
2143741717			9
2143741718			21
2143741719			2
2143741720			1	K02038	1
2143741721			22
2143741722	K01992	ABC-2.P; ABC-2 type transport system permease protein	76
2143741723	K01990	ABC-2.A; ABC-2 type transport system ATP-binding protein	141
2143741724			8	K13342	1
2143741725	K17218	sqr; sulfide:quinone oxidoreductase [EC:1.8.5.4]	120
2143741726			15	K00480	1
2143741727			70
2143741728	K00852	rbsK; ribokinase [EC:2.7.1.15]	56
2143741729	K06966	ppnN; pyrimidine/purine-5'-nucleotide nucleosidase [EC:3.2.2.10 3.2.2.-]	55
2143741730	K00286	proC; pyrroline-5-carboxylate reductase [EC:1.5.1.2]	126
2143741731	K02914	RP-L34; large subunit ribosomal protein L34	19
2143741732	K03536	rnpA; ribonuclease P protein component [EC:3.1.26.5]	21
2143741733	K08998	uncharacterized protein	38
2143741734			28	K12132	3
2143741735	K03217	yidC; YidC/Oxa1 family membrane protein insertase	42
2143741736	K06346	jag; spoIIIJ-associated protein	58
2143741737			58	K19517	2
2143741738	K03496	parA; chromosome partitioning protein	138
2143741739	K03497	parB; chromosome partitioning protein, ParB family	127
2143741740			204
2143741741	K03088	rpoE; RNA polymerase sigma-70 factor, ECF subfamily	60
2143741742			21
2143741743			201
2143741744			56	K03298	13
2143741745	K00791	miaA; tRNA dimethylallyltransferase [EC:2.5.1.75]	130
2143741746			2	K00721	1
2143741747	K03665	hflX; GTPase	190
2143741748			1	K19691
2143741749	K10206	E2.6.1.83; LL-diaminopimelate aminotransferase [EC:2.6.1.83]	234
2143741750	K07053	E3.1.3.97; 3',5'-nucleoside bisphosphate phosphatase [EC:3.1.3.97]	104
2143741751	K06416	spoVS; stage V sporulation protein S	56
2143741752	K02518	infA; translation initiation factor IF-1	43
2143741753			4	K05589	3
2143741755	K00029	E1.1.1.40; malate dehydrogenase (oxaloacetate-decarboxylating)(NADP+) [EC:1.1.1.40]	458
2143741756			106
2143741757			55	K13566	2
2143741758	K00969	nadD; nicotinate-nucleotide adenylyltransferase [EC:2.7.7.18]	124
2143741759	K03979	obgE; GTPase [EC:3.6.5.-]	179
2143741760
2143741761			8	K00698
2143741762			3	K02033	1
2143741763			1	K07114	1
2143741764	K02358	tuf; elongation factor Tu	310
2143741765			2	K05799	1
2143741766			8
2143741767			19
2143741768
2143741769	K02469	gyrA; DNA gyrase subunit A [EC:5.99.1.3]	29
2143741770			3	K14956	1
2143741771			1	K05740	1
2143741772
2143741773			1	K01406	1
2143741774	K01468	hutI; imidazolonepropionase [EC:3.5.2.7]	204
2143741775	K01712	hutU; urocanate hydratase [EC:4.2.1.49]	384
2143741776			6	K20131	1
2143741777			99	K08070	12
2143741778			16	K21846	1
2143741779			11	K03657	1
2143741780			128
2143741781	K00849	galK; galactokinase [EC:2.7.1.6]	158
2143741782			102
2143741783	K04075	tilS; tRNA(Ile)-lysidine synthase [EC:6.3.4.19]	107	K00760/K04075	10
2143741784	K21564	nnrR; CRP/FNR family transcriptional regulator, nitrogen oxide reductase regulator	22	K10914	18
2143741785	K00765	hisG; ATP phosphoribosyltransferase [EC:2.4.2.17]	177
2143741786	K00817	hisC; histidinol-phosphate aminotransferase [EC:2.6.1.9]	126
2143741787	K01693	hisB; imidazoleglycerol-phosphate dehydratase [EC:4.2.1.19]	148
2143741788			18
2143741789	K02275	coxB; cytochrome c oxidase subunit II [EC:1.9.3.1]	74
2143741790	K02274	coxA; cytochrome c oxidase subunit I [EC:1.9.3.1]	323
2143741791			4	K02303	2
2143741792			18	K06895	7
2143741793	K01915	glnA; glutamine synthetase [EC:6.3.1.2]	415
2143741794	K00601	E2.1.2.2; phosphoribosylglycinamide formyltransferase [EC:2.1.2.2]	87	K11175	20
2143741795	K01933	purM; phosphoribosylformylglycinamidine cyclo-ligase [EC:6.3.3.1]	161
2143741796	K01945	purD; phosphoribosylamine---glycine ligase [EC:6.3.4.13]	204
2143741797	K00764	purF; amidophosphoribosyltransferase [EC:2.4.2.14]	222
2143741798	K01587	PAICS; phosphoribosylaminoimidazole carboxylase / phosphoribosylaminoimidazole-succinocarboxamide synthase [EC:4.1.1.21 6.3.2.6]	18	K01588	12
2143741799	K01923	purC; phosphoribosylaminoimidazole-succinocarboxamide synthase [EC:6.3.2.6]	218
2143741800	K01952	purL; phosphoribosylformylglycinamidine synthase [EC:6.3.5.3]	268
2143741801	K07192	FLOT; flotillin	132
2143741802			4	K03281	1
2143741803	K03320	amt; ammonium transporter, Amt family	206
2143741804
2143741805			52
2143741806			23
2143741807	K01915	glnA; glutamine synthetase [EC:6.3.1.2]	232
2143741808	K09684	pucR; purine catabolism regulatory protein	21
2143741809			2	K01259	1
2143741810	K21405	acoR; sigma-54 dependent transcriptional regulator, acetoin dehydrogenase operon transcriptional activator AcoR	149	K05880	23
2143741811			12	K07264	1
2143741812			18
2143741813	K04767	acuB; acetoin utilization protein AcuB	39
2143741814	K21142	moaX; MoaE-MoaD fusion protein [EC:2.8.1.12]	107
2143741815	K03637	moaC; cyclic pyranopterin monophosphate synthase [EC:4.6.1.17]	125
2143741816			51	K04072	40
2143741817			33	K00526	1
2143741818	K02355	fusA; elongation factor G	346
2143741819			23	K02034	1
2143741820			8	K01768	6
2143741821	K03572	mutL; DNA mismatch repair protein MutL	178
2143741822	K03833	selB; selenocysteine-specific elongation factor	247
2143741823			11	K06267	1
2143741824	K05826	lysW; alpha-aminoadipate/glutamate carrier protein LysW	26
2143741825	K05827	lysX; [lysine-biosynthesis-protein LysW]---L-2-aminoadipate ligase [EC:6.3.2.43]	147
2143741826	K05829	lysY; LysW-gamma-L-alpha-aminoadipyl-6-phosphate/LysW-L-glutamyl-5-phosphate reductase [EC:1.2.1.-]	190
2143741827	K05828	lysZ; LysW-gamma-L-alpha-aminoadipate/LysW-L-glutamate kinase [EC:2.7.2.-]	132
2143741828	K05830	lysJ; LysW-gamma-L-lysine/LysW-L-ornithine aminotransferase [EC:2.6.1.-]	201
2143741829	K05831	lysK; LysW-gamma-L-lysine/LysW-L-ornithine carboxypeptidase	140
2143741830	K01655	LYS21; homocitrate synthase [EC:2.3.3.14]	242
2143741831	K01703	leuC; 3-isopropylmalate/(R)-2-methylmalate dehydratase large subunit [EC:4.2.1.33 4.2.1.35]	205	K16792	53
2143741832			31	K15293
2143741833	K01704	leuD; 3-isopropylmalate/(R)-2-methylmalate dehydratase small subunit [EC:4.2.1.33 4.2.1.35]	77
2143741836			93
2143741837			29	K02483	14
2143741838			55
2143741839			3	K03059	1
2143741840			53
2143741841			54
2143741842	K13292	lgt; phosphatidylglycerol---prolipoprotein diacylglyceryl transferase [EC:2.5.1.145]	21
2143741843			88	K11618	5
2143741844			17	K11617	5
2143741845			29
2143741846			115
2143741847			63
2143741848			66
2143741849			6	K00598	1
2143741850			35	K15977	3
2143741851			323
2143741852			34	K01919	1
2143741853			51
2143741854	K07104	catE; catechol 2,3-dioxygenase [EC:1.13.11.2]	110
2143741855			21	K06999	1
2143741856	K15975	glyoxalase family protein	166	K06999	10
2143741857
2143741858			2	K02109	1
2143741859			34
2143741860	K00760	hprT; hypoxanthine phosphoribosyltransferase [EC:2.4.2.8]	11	K15780	1
2143741861			1	K21401	1
2143741862			2	K16768
2143741863			2	K02288	1
2143741864			121
2143741865	K00606	panB; 3-methyl-2-oxobutanoate hydroxymethyltransferase [EC:2.1.2.11]	151
2143741866	K00077	panE; 2-dehydropantoate 2-reductase [EC:1.1.1.169]	69	K00606/K00077	5
2143741867	K01918	panC; pantoate--beta-alanine ligase [EC:6.3.2.1]	194
2143741868	K03525	coaX; type III pantothenate kinase [EC:2.7.1.33]	198
2143741869			2	K01183	1
2143741870			27	K06999	1
2143741871			103
2143741872			21	K13855	1
2143741873			2	K12567
2143741874			14
2143741875			5	K02037	1
2143741876			1
2143741877	K03924	moxR; MoxR-like ATPase [EC:3.6.3.-]	196
2143741878			1
2143741879			7	K07075	1
2143741880	K06969	rlmI; 23S rRNA (cytosine1962-C5)-methyltransferase [EC:2.1.1.191]	145
2143741881	K02340	holA; DNA polymerase III subunit delta [EC:2.7.7.7]	62
2143741882			26
2143741883			3	K07284	1
2143741884			6	K22491	1
2143741885	K02836	prfB; peptide chain release factor 2	177
2143741886			8	K07076	1
2143741887	K03110	ftsY; fused signal recognition particle receptor	143
2143741888			5	K02238	1
2143741889	K10823	oppF; oligopeptide transport system ATP-binding protein	153	K02032	26
2143741890	K02031	ABC.PE.A; peptide/nickel transport system ATP-binding protein	106	K15583	52
2143741891	K02034	ABC.PE.P1; peptide/nickel transport system permease protein	111	K15582	12
2143741892	K02033	ABC.PE.P; peptide/nickel transport system permease protein	125
2143741893	K02029	ABC.PA.P; polar amino acid transport system permease protein	132
2143741894	K02030	ABC.PA.S; polar amino acid transport system substrate-binding protein	91
2143741895	K01996	livF; branched-chain amino acid transport system ATP-binding protein	160
2143741896	K01995	livG; branched-chain amino acid transport system ATP-binding protein	153
2143741897	K01998	livM; branched-chain amino acid transport system permease protein	196
2143741898	K01997	livH; branched-chain amino acid transport system permease protein	166
2143741899	K01999	livK; branched-chain amino acid transport system substrate-binding protein	127
2143741900	K19373	DNAJC28; DnaJ homolog subfamily C member 28	26
2143741901	K21567	fnr; ferredoxin/flavodoxin---NADP+ reductase [EC:1.18.1.2 1.19.1.1]	155
2143741902			3	K06306	1
2143741903			10	K21000	2
2143741904	K00798	MMAB; cob(I)alamin adenosyltransferase [EC:2.5.1.17]	18
2143741905	K06988	fno; 8-hydroxy-5-deazaflavin:NADPH oxidoreductase [EC:1.5.1.40]	80
2143741906	K12234	cofE; coenzyme F420-0:L-glutamate ligase / coenzyme F420-1:gamma-L-glutamate ligase [EC:6.3.2.31 6.3.2.34]	158
2143741907			174
2143741908			42	K07657	1
2143741909			14	K04036	7
2143741910	K07131	uncharacterized protein	102
2143741911	K06153	bacA; undecaprenyl-diphosphatase [EC:3.6.1.27]	94
2143741912			112
2143741913	K00876	udk; uridine kinase [EC:2.7.1.48]	130
2143741914			15	K12132	1
2143741915			15	K06379	1
2143741916	K09458	fabF; 3-oxoacyl-[acyl-carrier-protein] synthase II [EC:2.3.1.179]	186	K14660	21
2143741917			2	K03092	1
2143741918			4	K09012	1
2143741919			2	K01807	1
2143741920
2143741921			3	K12132	1
2143741922			2	K12015	1
2143741923			16	K07560	1
2143741924			279
2143741925			114
2143741926	K06888	uncharacterized protein	118
2143741927			59
2143741928			88
2143741929			59
2143741930			57
2143741931			12	K05524	4
2143741932			3	K03629	2
2143741933	K07016	csm1; CRISPR-associated protein Csm1	112
2143741934	K19138	csm2; CRISPR-associated protein Csm2	18
2143741935	K09002	csm3; CRISPR-associated protein Csm3	67
2143741936	K19139	csm4; CRISPR-associated protein Csm4	21
2143741937	K19140	csm5; CRISPR-associated protein Csm5	39
2143741938			6
2143741939			1	K16087	1
2143741940			3	K09628	1
2143741941			2	K00950	1
2143741942			14	K03030	1
2143741943			79	K01179	9
2143741944			8	K07284	6
2143741945	K06999	phospholipase/carboxylesterase	28
2143741946	K03695	clpB; ATP-dependent Clp protease ATP-binding subunit ClpB	557
2143741947	K00266	gltD; glutamate synthase (NADPH) small chain [EC:1.4.1.13]	175
2143741948			159
2143741949	K04094	trmFO; methylenetetrahydrofolate--tRNA-(uracil-5-)-methyltransferase [EC:2.1.1.74]	249
2143741950			21	K03726	1
2143741951	K02237	comEA; competence protein ComEA	41
2143741952
2143741953			1	K15181	1
2143741954			2	K17486	1
2143741955	K01733	thrC; threonine synthase [EC:4.2.3.1]	73
2143741956	K08963	mtnA; methylthioribose-1-phosphate isomerase [EC:5.3.1.23]	180
2143741957	K00962	pnp; polyribonucleotide nucleotidyltransferase [EC:2.7.7.8]	368
2143741958	K02956	RP-S15; small subunit ribosomal protein S15	55
2143741960			4	K00406	4
2143741961	K16149	1	191
2143741962			2	K02400	1
2143741963	K02051	ABC.SN.S; NitT/TauT family transport system substrate-binding protein	89
2143741964			4	K06411	1
2143741965	K01251	E3.3.1.1; adenosylhomocysteinase [EC:3.3.1.1]	308
2143741966	K02614	paaI; acyl-CoA thioesterase [EC:3.1.2.-]	38
2143741967	K01912	paaK; phenylacetate-CoA ligase [EC:6.2.1.30]	254
2143741968			38	K01055	3
2143741969			178
2143741970	K00483	hpaB; 4-hydroxyphenylacetate 3-monooxygenase [EC:1.14.14.9]	253
2143741971	K00151	hpaE; 5-carboxymethyl-2-hydroxymuconic-semialdehyde dehydrogenase [EC:1.2.1.60]	294
2143741972	K05921	hpaG; 5-oxopent-3-ene-1,2,5-tricarboxylate decarboxylase / 2-hydroxyhepta-2,4-diene-1,7-dioate isomerase [EC:4.1.1.68 5.3.3.-]	160
2143741973			9	K00202	1
2143741974			26	K07066	5
2143741975	K01714	dapA; 4-hydroxy-tetrahydrodipicolinate synthase [EC:4.3.3.7]	235
2143741976			39	K16048	4
2143741977	K01996	livF; branched-chain amino acid transport system ATP-binding protein	97
2143741978	K01995	livG; branched-chain amino acid transport system ATP-binding protein	117
2143741979	K01998	livM; branched-chain amino acid transport system permease protein	118
2143741980	K01997	livH; branched-chain amino acid transport system permease protein	98
2143741981	K01999	livK; branched-chain amino acid transport system substrate-binding protein	87
2143741982			18	K06978	1
2143741983			5	K16763	1
2143741984			2	K11855	1
2143741985			13
2143741986			6	K22894	1
2143741987			2	K07712	1
2143741988
2143741989			13	K07487	1
2143741990			49
2143741991			1	K03769	1
2143741992			2
2143741993			5	K21245	1
2143741994			1	K03776	1
2143741995
2143741996	K03723	mfd; transcription-repair coupling factor (superfamily II helicase) [EC:3.6.4.-]	402
2143741997	K03801	lipB; lipoyl(octanoyl) transferase [EC:2.3.1.181]	84
2143741998	K04066	priA; primosomal protein N' (replication factor Y) (superfamily II helicase) [EC:3.6.4.-]	244
2143741999			263	K20447	23
2143742000			16	K03519	6
2143742001	K00859	coaE; dephospho-CoA kinase [EC:2.7.1.24]	75
2143742002			7	K03824	1
2143742003			4	K11536	1
2143742004			2	K05104	1
2143742005
2143742006	K02338	dnaN; DNA polymerase III subunit beta [EC:2.7.7.7]	132
2143742007	K03111	ssb; single-strand DNA-binding protein	52
2143742008	K07477	translin	76
2143742009			7	K16540	1
2143742010			182	K05367	24
2143742011			120
2143742012			209
2143742013			12	K07195	1
2143742014			32
2143742015	K07161	uncharacterized protein	160
2143742016	K04069	pflA; pyruvate formate lyase activating enzyme [EC:1.97.1.4]	156
2143742017			123	K00249	11
2143742018			14	K01186	1
2143742019	K01597	MVD; diphosphomevalonate decarboxylase [EC:4.1.1.33]	128
2143742020			147
2143742021	K11749	rseP; regulator of sigma E protease [EC:3.4.24.-]	61
2143742022	K07107	ybgC; acyl-CoA thioester hydrolase [EC:3.1.2.-]	40
2143742023			156	K05882	16
2143742024			143
2143742025			124
2143742026			164
2143742027	K14164	glyQS; glycyl-tRNA synthetase [EC:6.1.1.14]	446
2143742028	K00549	metE; 5-methyltetrahydropteroyltriglutamate--homocysteine methyltransferase [EC:2.1.1.14]	143
2143742029			30
2143742030			67
2143742031			110
2143742032			78
2143742033			121
2143742034	K01192	E3.2.1.25; beta-mannosidase [EC:3.2.1.25]	298
2143742035	K01101	E3.1.3.41; 4-nitrophenyl phosphatase [EC:3.1.3.41]	102
2143742036	K07141	mocA; molybdenum cofactor cytidylyltransferase [EC:2.7.7.76]	18
2143742037			136
2143742038	K12574	rnj; ribonuclease J [EC:3.1.-.-]	300
2143742039	K02510	hpaI; 4-hydroxy-2-oxoheptanedioate aldolase [EC:4.1.2.52]	74	K01630	4
2143742041			1	K02684	1
2143742042			5	K01448	1
2143742043			103
2143742044	K08591	plsY; acyl phosphate:glycerol-3-phosphate acyltransferase [EC:2.3.1.275]	35
2143742045	K06910	uncharacterized protein	51
2143742046	K13038	coaBC; phosphopantothenoylcysteine decarboxylase / phosphopantothenate---cysteine ligase [EC:4.1.1.36 6.3.2.5]	184
2143742047	K03816	xpt; xanthine phosphoribosyltransferase [EC:2.4.2.22]	77
2143742048			9	K14340	1
2143742049			6	K02453	1
2143742050			11	K08773	1
2143742051	K00942	E2.7.4.8; guanylate kinase [EC:2.7.4.8]	75
2143742052	K07478	ycaJ; putative ATPase	190
2143742053	K03496	parA; chromosome partitioning protein	75
2143742054			16	K07064	8
2143742055			10	K19897	1
2143742056			40	K11618	1
2143742057			11	K08784	4
2143742058			69	K04772	6
2143742059			52	K12994	18
2143742060	K05606	MCEE; methylmalonyl-CoA/ethylmalonyl-CoA epimerase [EC:5.1.99.1]	45
2143742061			20	K07098	1
2143742062			53
2143742063	K00820	glmS; glucosamine---fructose-6-phosphate aminotransferase (isomerizing) [EC:2.6.1.16]	343
2143742064			2	K04088	1
2143742065			61
2143742066	K00104	glcD; glycolate oxidase [EC:1.1.3.15]	230
2143742067	K11472	glcE; glycolate oxidase FAD binding subunit	94
2143742068	K02503	HINT1; histidine triad (HIT) family protein	74
2143742069			38
2143742070	K11473	glcF; glycolate oxidase iron-sulfur subunit	176
2143742071			76
2143742072			61
2143742073			21	K03296	1
2143742074			7	K05601	1
2143742076			70	K21001	12
2143742077			143	K13010	35
2143742078			115
2143742079	K13019	wbpI; UDP-GlcNAc3NAcA epimerase [EC:5.1.3.23]	100	K01791	44
2143742080	K01652	E2.2.1.6L; acetolactate synthase I/II/III large subunit [EC:2.2.1.6]	176
2143742081	K01955	carB; carbamoyl-phosphate synthase large subunit [EC:6.3.5.5]	11
2143742082			2	K01887	1
2143742083	K00721	DPM1; dolichol-phosphate mannosyltransferase [EC:2.4.1.83]	41
2143742084			36	K12962	1
2143742085			143
2143742086			153
2143742087	K21947	ttuA; tRNA-5-methyluridine54 2-sulfurtransferase [EC:2.8.1.15]	133
2143742088	K02016	ABC.FEV.S; iron complex transport system substrate-binding protein	174
2143742089			7	K01473	1
2143742090			7	K03574	5
2143742091			104
2143742092			109
2143742093			1	K10382	1
2143742094	K19144	csx3; CRISPR-associated protein Csx3	12	K07478	1
2143742095			21	K19135	3
2143742096			62	K01301	1
2143742097	K19091	cas6; CRISPR-associated endoribonuclease Cas6 [EC:3.1.-.-]	42
2143742098			7	K19076	4
2143742099			18	K09002	2
2143742100	K19134	csx10; CRISPR-associated protein Csx10	64
2143742101			6	K21420	1
2143742102			74
2143742103			117
2143742104			2	K10350	1
2143742105			28	K09002	2
2143742106			2	K03744	1
2143742107	K19135	csx14; CRISPR-associated protein Csx14	12
2143742108			14	K07725	2
2143742109			107	K16506
2143742110	K19075	cst2; CRISPR-associated protein Cst2	129
2143742111	K19090	cas5t; CRISPR-associated protein Cas5t	51	K19116	9
2143742112	K07012	cas3; CRISPR-associated endonuclease/helicase Cas3 [EC:3.1.-.- 3.6.4.-]	183
2143742113			3	K12132	1
2143742114	K07464	cas4; CRISPR-associated exonuclease Cas4 [EC:3.1.12.1]	59
2143742115			8	K00943	1
2143742116	K15342	cas1; CRISP-associated protein Cas1	226
2143742117	K09951	cas2; CRISPR-associated protein Cas2	53
2143742118			72
2143742119			37
2143742120	K14954	lprG; lipoprotein LprG	17
2143742121			237
2143742122			13	K02638	1
2143742123			3	K06137	1
2143742124			2	K05728	1
2143742125			21
2143742126			2	K03406	1
2143742127
2143742128			2	K17218	1
2143742129
2143742130			2
2143742131
2143742132	K00760	hprT; hypoxanthine phosphoribosyltransferase [EC:2.4.2.8]	48	K15780	1
2143742133	K07456	mutS2; DNA mismatch repair protein MutS2	282
2143742134	K01754	E4.3.1.19; threonine dehydratase [EC:4.3.1.19]	143
2143742135			14	K08679	1
2143742136			14	K18828	5
2143742137	K01992	ABC-2.P; ABC-2 type transport system permease protein	125
2143742138	K09979	uncharacterized protein	19
2143742140			11	K15582	2
2143742141	K00091	E1.1.1.219; dihydroflavonol-4-reductase [EC:1.1.1.219]	107
2143742142			162
2143742143	K07105	uncharacterized protein	71
2143742144	K08369	ydjE; MFS transporter, putative metabolite:H+ symporter	176
2143742145			22
2143742146			67
2143742147	K02851	wecA; UDP-GlcNAc:undecaprenyl-phosphate/decaprenyl-phosphate GlcNAc-1-phosphate transferase [EC:2.7.8.33 2.7.8.35]	170
2143742148			4	K07184	1
2143742149			3
2143742150	K05808	yhbH; putative sigma-54 modulation protein	77
2143742151			58
2143742152	K12511	tadC; tight adherence protein C	109
2143742153	K12510	tadB; tight adherence protein B	88
2143742154	K02283	cpaF; pilus assembly protein CpaF	265
2143742155	K02282	cpaE; pilus assembly protein CpaE	134
2143742156	K02279	cpaB; pilus assembly protein CpaB	15	K02386	1
2143742157			2	K14211	1
2143742158			3	K10451	1
2143742159			5	K06781	1
2143742160			9	K02458	1
2143742161			7
2143742162			5	K14717	1
2143742163			5	K01265	1
2143742164			4	K01183	1
2143742165			2	K00382	1
2143742166			8	K21688	3
2143742167	K00655	plsC; 1-acyl-sn-glycerol-3-phosphate acyltransferase [EC:2.3.1.51]	43
2143742168	K02835	prfA; peptide chain release factor 1	207
2143742169	K03685	rnc; ribonuclease III [EC:3.1.26.3]	63
2143742171			26
2143742172			79
2143742173	K00564	rsmC; 16S rRNA (guanine1207-N2)-methyltransferase [EC:2.1.1.172]	33	K11391	2
2143742174	K03977	engA; GTPase	231
2143742175			38	K12251	34
2143742176	K00995	pgsA; CDP-diacylglycerol---glycerol-3-phosphate 3-phosphatidyltransferase [EC:2.7.8.5]	35	K17884	6
2143742177	K01990	ABC-2.A; ABC-2 type transport system ATP-binding protein	105
2143742178			5	K01992	1
2143742179			3	K01476	1
[truncated: 953 more rows]

## Sheet: B. MAPLE
Supplemental Table S4. MAPLE 2.3.1 results for T. hugenholtzii JAD2T and Thermoflexus MAGs. Module completion ratios (MC) expressed as percent and associated Q-values are provided. Q-values below 0.5 are considered biologically feasible.
Large category	Small category		Type	Name(abbreviation)	Components #	JAD2 MCR % (WC)	JAD2 Q-value (WC)	GBS85_2 MCR % (WC)	GBS85_2 Q-value (WC)	GBS 70_5 MCR % (WC)	GBS 70_5 Q-value (WC)	GBS 60_20 MCR % (WC)	GBS 60_20 Q-value (WC)	QQ20 MCR % (WC)	QQ20 Q-value (WC)	QQ28 MCR % (WC)	QQ28 Q-value (WC)	JZ2_71 MCR % (WC)	JZ2_71 Q-value (WC)	HR22 MCR % (WC)	HR22 Q-value (WC)	GXS_4 MCR % (WC)	GXS_4 Q-value (WC)
Energy metabolism	Carbon fixation	M00165	Pathway	Reductive pentose phosphate cycle (Calvin cycle)	11	54.5	1	54.5	1	45.5	1	54.5	1	45.5	1	54.5	1	54.5	1	54.5	1	45.5	1
Energy metabolism	Carbon fixation	M00166	Pathway	Reductive pentose phosphate cycle, ribulose-5P => glyceraldehyde-3P	4	50	0.969	50	0.969	25	1	50	0.969	25	0.991	50	0.969	50	0.969	50	0.969	50	0.969
Energy metabolism	Carbon fixation	M00167	Pathway	Reductive pentose phosphate cycle, glyceraldehyde-3P => ribulose-5P	7	57.1	0.997	57.1	0.997	57.1	0.997	57.1	0.997	57.1	0.997	57.1	0.997	57.1	0.997	57.1	0.997	42.9	0.999
Energy metabolism	Carbon fixation	M00168	Pathway	CAM (Crassulacean acid metabolism), dark	2	100	0	100	0	100	0	100	0	100	0	100	0	100	0	50	0.993	100	0
Energy metabolism	Carbon fixation	M00169	Pathway	CAM (Crassulacean acid metabolism), light	2	100	0	100	0	100	0	100	0	50	0.762	100	0	100	0	100	0	50	0.762
Energy metabolism	Carbon fixation	M00172	Pathway	C4-dicarboxylic acid cycle, NADP - malic enzyme type	4	75	0.5	75	0.5	75	0.5	75	0.5	50	0.875	75	0.5	75	0.5	50	0.996	50	0.875
Energy metabolism	Carbon fixation	M00171	Pathway	C4-dicarboxylic acid cycle, NAD - malic enzyme type	7	28.6	0.999	28.6	0.999	28.6	0.999	28.6	0.999	28.6	0.999	28.6	0.999	28.6	0.999	14.3	1	28.6	0.999
Energy metabolism	Carbon fixation	M00170	Pathway	C4-dicarboxylic acid cycle, phosphoenolpyruvate carboxykinase type	4	25	0.984	25	0.984	25	0.984	25	0.984	25	0.984	25	0.984	25	0.984	0	1	25	0.984
Energy metabolism	Carbon fixation	M00173	Pathway	Reductive citrate cycle (Arnon-Buchanan cycle)	10..12	90.9	0.656	90.9	0.656	90.9	0.656	90.9	0.656	90.9	0.656	90.9	0.656	90.9	0.656	81.8	0.784	90.9	0.656
Energy metabolism	Carbon fixation	M00376	Pathway	3-Hydroxypropionate bi-cycle	13	30.8	1	30.8	1	30.8	1	23.1	1	30.8	1	30.8	1	23.1	1	30.8	1	30.8	1
Energy metabolism	Carbon fixation	M00375	Pathway	Hydroxypropionate-hydroxybutylate cycle	14	14.3	1	14.3	1	14.3	1	7.1	1	14.3	1	14.3	1	7.1	1	14.3	1	14.3	1
Energy metabolism	Carbon fixation	M00374	Pathway	Dicarboxylate-hydroxybutyrate cycle	13	38.5	1	38.5	1	38.5	1	38.5	1	38.5	1	38.5	1	38.5	1	30.8	1	38.5	1
Energy metabolism	Carbon fixation	M00377	Pathway	Reductive acetyl-CoA pathway (Wood-Ljungdahl pathway)	7	14.3	1	14.3	1	14.3	1	14.3	1	0	1	0	1	14.3	1	0	1	0	1
Energy metabolism	Carbon fixation	M00579	Pathway	Phosphate acetyltransferase-acetate kinase pathway, acetyl-CoA => acetate	2	0	1	0	1	0	1	50	0.914	0	1	0	1	0	1	0	1	0	1
Energy metabolism	Carbon fixation	M00620	Pathway	Incomplete reductive citrate cycle, acetyl-CoA => oxoglutarate	7	42.9	1	42.9	1	42.9	1	42.9	1	42.9	1	42.9	1	42.9	1	42.9	1	42.9	1
Energy metabolism	Nitrogen metabolism	M00175	Pathway	Nitrogen fixation, nitrogen => ammonia	1	0	1	0	1	0	1	0	1	0	1	0	1	0	1	0	1	0	1
Energy metabolism	Nitrogen metabolism	M00531	Pathway	Assimilatory nitrate reduction, nitrate => ammonia	2	0	1	0	1	0	1	0	1	0	1	0	1	0	1	0	1	0	1
Energy metabolism	Nitrogen metabolism	M00530	Pathway	Dissimilatory nitrate reduction, nitrate => ammonia	2	50	0.962	50	0.962	50	0.962	50	0.962	50	0.962	50	0.962	50	0.962	50	0.962	50	0.962
Energy metabolism	Nitrogen metabolism	M00529	Pathway	Denitrification, nitrate => nitrogen	4	50	0.965	50	0.965	50	0.965	0	0.997	50	0.965	25	0.978	25	0.978	50	0.965	25	0.978
Energy metabolism	Nitrogen metabolism	M00528	Pathway	Nitrification, ammonia => nitrite	2	0	1	0	1	0	1	0	1	0	1	0	1	0	1	0	1	0	1
Energy metabolism	Nitrogen metabolism	M00804	Pathway	Complete nitrification, comammox, ammonia => nitrite => nitrate	3	0	1	0	1	0	1	0	1	0	1	0	1	0	1	0	1	0	1
Energy metabolism	Methane metabolism	M00567	Pathway	Methanogenesis, CO2 => methane	8	25	1	25	1	25	1	12.5	1	12.5	1	25	1	12.5	1	12.5	1	25	1
Energy metabolism	Methane metabolism	M00357	Pathway	Methanogenesis, acetate => methane	5..6	40	1	40	1	40	1	40	1	20	1	20	1	20	1	20	1	40	1
Energy metabolism	Methane metabolism	M00356	Pathway	Methanogenesis, methanol => methane	3	33.3	1	33.3	1	33.3	1	33.3	1	0	1	33.3	1	0	1	0	1	33.3	1
Energy metabolism	Methane metabolism	M00563	Pathway	Methanogenesis, methylamine/dimethylamine/trimethylamine => methane	4	25	1	25	1	25	1	25	1	0	1	25	1	0	1	0	1	25	1
Energy metabolism	Methane metabolism	M00358	Pathway	Coenzyme M biosynthesis	4	0	1	0	1	0	1	0	1	0	1	0	1	0	1	0	1	0	1
Energy metabolism	Methane metabolism	M00608	Pathway	2-Oxocarboxylic acid chain extension, 2-oxoglutarate => 2-oxoadipate => 2-oxopimelate => 2-oxosuberate	3	0	1	0	1	0	1	0	1	0	1	0	1	0	1	0	1	0	1
Energy metabolism	Methane metabolism	M00174	Pathway	Methane oxidation, methanotroph, methane => formaldehyde	2	0	1	0	1	0	1	0	1	0	1	0	1	0	1	0	1	0	1
Energy metabolism	Methane metabolism	M00346	Pathway	Formaldehyde assimilation, serine pathway	9	66.7	0.984	77.8	0.969	55.6	1	55.6	0.992	66.7	0.984	66.7	0.984	66.7	0.984	55.6	1	66.7	0.984
Energy metabolism	Methane metabolism	M00345	Pathway	Formaldehyde assimilation, ribulose monophosphate pathway	3..4	33.3	0.997	33.3	0.997	33.3	0.997	33.3	0.997	33.3	0.997	33.3	0.997	33.3	0.997	33.3	0.997	33.3	0.997
Energy metabolism	Methane metabolism	M00344	Pathway	Formaldehyde assimilation, xylulose monophosphate pathway	4	0	1	0	1	0	1	0	1	0	1	0	1	0	1	0	1	0	1
Energy metabolism	Methane metabolism	M00378	Pathway	F420 biosynthesis	4	75	0.407	75	0.407	75	0.407	50	0.746	75	0.407	75	0.407	75	0.407	25	0.915	75	0.407
Energy metabolism	Methane metabolism	M00422	Pathway	Acetyl-CoA pathway, CO2 => acetyl-CoA	2	0	1	0	1	0	1	0	1	0	1	0	1	0	1	0	1	0	1
Energy metabolism	Sulfur metabolism	M00176	Pathway	Assimilatory sulfate reduction, sulfate => H2S	3	0	1	0	1	0	1	0	1	0	1	0	1	0	1	0	1	0	1
Energy metabolism	Sulfur metabolism	M00596	Pathway	Dissimilatory sulfate reduction, sulfate => H2S	3	0	1	0	1	0	1	0	1	0	1	0	1	0	1	0	1	0	1
Energy metabolism	Sulfur metabolism	M00595	Pathway	Thiosulfate oxidation by SOX complex, thiosulfate => sulfate	1	0	1	0	1	0	1	0	1	0	1	0	1	0	1	0	1	0	1
Carbohydrate and lipid metabolism	Central carbohydrate metabolism	M00001	Pathway	Glycolysis (Embden-Meyerhof pathway), glucose => pyruvate	9..10	90	0.173	90	0.173	70	0.993	80	0.9	80	0.769	90	0.173	90	0.173	90	0.173	90	0.173
Carbohydrate and lipid metabolism	Central carbohydrate metabolism	M00002	Pathway	Glycolysis, core module involving three-carbon compounds	5..6	100	0	100	0	66.7	0.992	83.3	0.879	83.3	0.721	100	0	100	0	100	0	100	0
Carbohydrate and lipid metabolism	Central carbohydrate metabolism	M00003	Pathway	Gluconeogenesis, oxaloacetate => fructose-6P	7..8	85.7	0.375	85.7	0.375	57.1	1	85.7	0.375	71.4	0.976	85.7	0.375	75	0.591	85.7	0.375	71.4	0.644
Carbohydrate and lipid metabolism	Central carbohydrate metabolism	M00307	Pathway	Pyruvate oxidation, pyruvate => acetyl-CoA	1	100	0	100	0	100	0	100	0	100	0	100	0	100	0	100	0	100	0
Carbohydrate and lipid metabolism	Central carbohydrate metabolism	M00009	Pathway	Citrate cycle (TCA cycle, Krebs cycle)	8	87.5	0	87.5	0	75	0.703	87.5	0	87.5	0	87.5	0	87.5	0	87.5	0	87.5	0
Carbohydrate and lipid metabolism	Central carbohydrate metabolism	M00010	Pathway	Citrate cycle, first carbon oxidation, oxaloacetate => 2-oxoglutarate	3	100	0	100	0	66.7	0.709	100	0	100	0	100	0	100	0	100	0	100	0
Carbohydrate and lipid metabolism	Central carbohydrate metabolism	M00011	Pathway	Citrate cycle, second carbon oxidation, 2-oxoglutarate => oxaloacetate	5	80	0	80	0	80	0	80	0	80	0	80	0	80	0	80	0	80	0
Carbohydrate and lipid metabolism	Central carbohydrate metabolism	M00004	Pathway	Pentose phosphate pathway (Pentose phosphate cycle)	7..8	100	0	100	0	100	0	87.5	0.574	100	0	100	0	100	0	87.5	0.75	100	0
Carbohydrate and lipid metabolism	Central carbohydrate metabolism	M00006	Pathway	Pentose phosphate pathway, oxidative phase, glucose 6P => ribulose 5P	2..3	100	0	100	0	100	0	66.7	0.623	100	0	100	0	100	0	100	0	100	0
Carbohydrate and lipid metabolism	Central carbohydrate metabolism	M00007	Pathway	Pentose phosphate pathway, non-oxidative phase, fructose 6P => ribose 5P	4	100	0	100	0	100	0	100	0	100	0	100	0	100	0	75	0.703	100	0
Carbohydrate and lipid metabolism	Central carbohydrate metabolism	M00580	Pathway	Pentose phosphate pathway, archaea, fructose 6P => ribose 5P	2..3	0	1	0	1	0	1	0	1	0	1	0	1	0	1	0	1	0	1
Carbohydrate and lipid metabolism	Central carbohydrate metabolism	M00005	Pathway	PRPP biosynthesis, ribose 5P => PRPP	1	100	0	100	0	100	0	0	1	100	0	100	0	100	0	100	0	100	0
Carbohydrate and lipid metabolism	Central carbohydrate metabolism	M00008	Pathway	Entner-Doudoroff pathway, glucose-6P => glyceraldehyde-3P + pyruvate	4	75	0.5	75	0.5	75	0.5	50	0.884	75	0.5	75	0.5	75	0.5	75	0.5	50	0.97
Carbohydrate and lipid metabolism	Central carbohydrate metabolism	M00308	Pathway	Semi-phosphorylative Entner-Doudoroff pathway, gluconate => glycerate-3P	4..5	60	0.985	60	0.985	50	0.985	60	0.985	50	0.985	80	0.875	60	0.985	60	0.985	40	0.999
Carbohydrate and lipid metabolism	Central carbohydrate metabolism	M00633	Pathway	Semi-phosphorylative Entner-Doudoroff pathway, gluconate/galactonate => glycerate-3P	4	25	0.991	25	0.991	25	0.991	25	0.991	25	0.991	25	0.991	0	1	25	0.991	25	0.991
Carbohydrate and lipid metabolism	Central carbohydrate metabolism	M00309	Pathway	Non-phosphorylative Entner-Doudoroff pathway, gluconate/galactonate => glycerate	3	33.3	0.982	33.3	0.982	33.3	0.982	33.3	0.982	33.3	0.982	33.3	0.982	33.3	0.982	33.3	0.982	33.3	0.982
Carbohydrate and lipid metabolism	Other carbohydrate metabolism	M00012	Pathway	Glyoxylate cycle	5	100	0	100	0	80	0.938	100	0	100	0	60	0.688	60	0.688	60	0.688	60	0.688
Carbohydrate and lipid metabolism	Other carbohydrate metabolism	M00373	Pathway	Ethylmalonyl pathway	12	33.3	1	33.3	1	33.3	1	25	1	33.3	1	33.3	1	25	1	33.3	1	33.3	1
Carbohydrate and lipid metabolism	Other carbohydrate metabolism	M00740	Pathway	Methylaspartate cycle	11	45.5	0.999	45.5	0.999	36.4	1	45.5	0.999	45.5	0.999	45.5	0.999	45.5	0.999	45.5	0.999	45.5	0.999
Carbohydrate and lipid metabolism	Other carbohydrate metabolism	M00532	Pathway	Photorespiration	10	20	0.999	20	0.999	20	0.999	20	0.999	20	0.999	20	0.999	20	0.999	20	0.999	20	0.999
Carbohydrate and lipid metabolism	Other carbohydrate metabolism	M00013	Pathway	Malonate semialdehyde pathway, propanoyl-CoA => acetyl-CoA	4	50	0.891	50	0.891	50	0.891	50	0.891	50	0.891	50	0.891	50	0.891	50	0.891	50	0.891
Carbohydrate and lipid metabolism	Other carbohydrate metabolism	M00741	Pathway	Propanoyl-CoA metabolism, propanoyl-CoA => succinyl-CoA	3	66.7	0.659	66.7	0.659	66.7	0.659	33.3	0.98	66.7	0.659	66.7	0.659	33.3	0.965	66.7	0.659	66.7	0.659
Carbohydrate and lipid metabolism	Other carbohydrate metabolism	M00632	Pathway	Galactose degradation, Leloir pathway, galactose => alpha-D-glucose-1P	4	50	0.939	50	0.939	50	0.939	25	0.986	50	0.939	50	0.939	50	0.939	50	0.939	50	0.939
Carbohydrate and lipid metabolism	Other carbohydrate metabolism	M00552	Pathway	D-galactonate degradation, De Ley-Doudoroff pathway, D-galactonate => glycerate-3P	5	40	0.875	40	0.875	20	0.999	40	0.875	20	0.999	40	0.875	40	0.875	40	0.875	40	0.875
Carbohydrate and lipid metabolism	Other carbohydrate metabolism	M00014	Pathway	Glucuronate pathway (uronate pathway)	8	37.5	0.963	37.5	0.963	37.5	0.963	37.5	0.963	37.5	0.963	37.5	0.963	37.5	0.963	37.5	0.963	37.5	0.963
Carbohydrate and lipid metabolism	Other carbohydrate metabolism	M00630	Pathway	D-Galacturonate degradation (fungi), D-galacturonate => glycerol	4	0	1	0	1	0	1	0	1	0	1	0	1	0	1	0	1	0	1
Carbohydrate and lipid metabolism	Other carbohydrate metabolism	M00631	Pathway	D-Galacturonate degradation (bacteria), D-galacturonate => pyruvate + D-glyceraldehyde 3P	5	20	0.993	20	0.993	20	0.993	20	0.993	20	0.993	40	0.925	20	0.993	20	0.993	0	1
Carbohydrate and lipid metabolism	Other carbohydrate metabolism	M00061	Pathway	D-Glucuronate degradation, D-glucuronate => pyruvate + D-glyceraldehyde 3P	5	20	0.992	20	0.992	20	0.992	20	0.992	20	0.992	40	0.909	20	0.992	20	0.992	0	1
Carbohydrate and lipid metabolism	Other carbohydrate metabolism	M00081	Pathway	Pectin degradation	3	0	1	0	1	0	1	0	1	0	1	0	1	0	1	0	1	0	1
Carbohydrate and lipid metabolism	Other carbohydrate metabolism	M00565	Pathway	Trehalose biosynthesis, D-glucose 1P => trehalose	6	50	0.896	50	0.896	50	0.896	50	0.896	33.3	0.928	50	0.896	50	0.896	50	0.896	50	0.896
Carbohydrate and lipid metabolism	Other carbohydrate metabolism	M00549	Pathway	Nucleotide sugar biosynthesis, glucose => UDP-glucose	3	33.3	0.99	33.3	0.99	33.3	0.99	33.3	0.99	33.3	0.99	33.3	0.99	33.3	0.99	33.3	0.99	33.3	0.99
Carbohydrate and lipid metabolism	Other carbohydrate metabolism	M00554	Pathway	Nucleotide sugar biosynthesis, galactose => UDP-galactose	2	50	0.903	50	0.903	50	0.903	0	1	50	0.903	50	0.903	50	0.903	50	0.903	50	0.903
Carbohydrate and lipid metabolism	Other carbohydrate metabolism	M00761	Pathway	Undecaprenylphosphate alpha-L-Ara4N biosynthesis, UDP-GlcA => undecaprenyl phosphate alpha-L-Ara4N	4	25	0.988	25	0.988	25	0.988	25	0.988	25	0.988	25	0.988	0	1	25	0.988	25	0.988
Carbohydrate and lipid metabolism	Other carbohydrate metabolism	M00793	Pathway	dTDP-L-rhamnose biosynthesis	4	100	0	100	0	100	0	100	0	100	0	100	0	100	0	100	0	100	0
Carbohydrate and lipid metabolism	Other carbohydrate metabolism	M00794	Pathway	dTDP-6-deoxy-D-allose biosynthesis	2	0	1	0	1	0	1	0	1	0	1	0	1	0	1	0	1	0	1
Carbohydrate and lipid metabolism	Other carbohydrate metabolism	M00795	Pathway	dTDP-beta-L-noviose biosynthesis	3	0	1	0	1	0	1	0	1	0	1	0	1	0	1	0	1	0	1
Carbohydrate and lipid metabolism	Other carbohydrate metabolism	M00796	Pathway	dTDP-D-mycaminose biosynthesis	3	0	1	0	1	0	1	0	1	0	1	0	1	0	1	0	1	0	1
Carbohydrate and lipid metabolism	Other carbohydrate metabolism	M00797	Pathway	dTDP-D-desosamine biosynthesis	4	0	1	0	1	0	1	0	1	0	1	0	1	0	1	0	1	0	1
Carbohydrate and lipid metabolism	Other carbohydrate metabolism	M00798	Pathway	dTDP-L-mycarose biosynthesis	5	0	1	0	1	0	1	0	1	0	1	0	1	0	1	0	1	0	1
Carbohydrate and lipid metabolism	Other carbohydrate metabolism	M00799	Pathway	dTDP-L-oleandrose biosynthesis	5	0	1	0	1	0	1	0	1	0	1	0	1	0	1	0	1	0	1
Carbohydrate and lipid metabolism	Other carbohydrate metabolism	M00800	Pathway	dTDP-L-megosamine biosynthesis	5	0	1	0	1	0	1	0	1	0	1	0	1	0	1	0	1	0	1
Carbohydrate and lipid metabolism	Other carbohydrate metabolism	M00801	Pathway	dTDP-L-olivose biosynthesis	4	0	1	0	1	0	1	0	1	0	1	0	1	0	1	0	1	0	1
Carbohydrate and lipid metabolism	Other carbohydrate metabolism	M00802	Pathway	dTDP-D-forosamine biosynthesis	5	0	1	0	1	0	1	0	1	0	1	0	1	0	1	0	1	0	1
Carbohydrate and lipid metabolism	Other carbohydrate metabolism	M00803	Pathway	dTDP-D-angolosamine biosynthesis	4	0	1	0	1	0	1	0	1	0	1	0	1	0	1	0	1	0	1
Carbohydrate and lipid metabolism	Fatty acid metabolism	M00082	Pathway	Fatty acid biosynthesis, initiation	2..3	66.7	0.666	66.7	0.666	66.7	0.666	66.7	0.666	66.7	0.666	66.7	0.666	66.7	0.538	66.7	0.666	33.3	0.894
Carbohydrate and lipid metabolism	Fatty acid metabolism	M00083	Pathway	Fatty acid biosynthesis, elongation	1..4	75	0.31	75	0.31	75	0.31	75	0.31	75	0.31	75	0.31	75	0.31	75	0.31	75	0.31
Carbohydrate and lipid metabolism	Fatty acid metabolism	M00085	Pathway	Fatty acid biosynthesis, elongation, mitochondria	3..4	0	1	0	1	0	1	0	1	0	1	0	1	0	1	0	1	0	1
Carbohydrate and lipid metabolism	Fatty acid metabolism	M00415	Pathway	Fatty acid biosynthesis, elongation, endoplasmic reticulum	4	0	1	0	1	0	1	0	1	0	1	0	1	0	1	0	1	0	1
Carbohydrate and lipid metabolism	Fatty acid metabolism	M00113	Pathway	Jasmonic acid biosynthesis	8	12.5	0.999	12.5	0.999	12.5	0.999	12.5	0.999	12.5	0.999	12.5	0.999	12.5	0.999	12.5	0.999	12.5	0.999
Carbohydrate and lipid metabolism	Fatty acid metabolism	M00086	Pathway	beta-Oxidation, acyl-CoA synthesis	1	100	0	100	0	100	0	100	0	100	0	100	0	100	0	100	0	100	0
Carbohydrate and lipid metabolism	Fatty acid metabolism	M00087	Pathway	beta-Oxidation	3..4	100	0	100	0	100	0	100	0	100	0	100	0	100	0	100	0	100	0
Carbohydrate and lipid metabolism	Fatty acid metabolism	M00088	Pathway	Ketone body biosynthesis, acetyl-CoA => acetoacetate/3-hydroxybutyrate/acetone	5	60	0.875	60	0.875	60	0.875	60	0.875	40	0.938	40	0.938	40	0.938	60	0.875	40	0.938
Carbohydrate and lipid metabolism	Lipid metabolism	M00089	Pathway	Triacylglycerol biosynthesis	4	50	0.986	50	0.986	50	0.986	50	0.986	50	0.986	50	0.986	50	0.986	50	0.986	50	0.986
Carbohydrate and lipid metabolism	Lipid metabolism	M00098	Pathway	Acylglycerol degradation	2	0	1	0	1	0	1	0	1	0	1	0	1	0	1	0	1	0	1
Carbohydrate and lipid metabolism	Lipid metabolism	M00090	Pathway	Phosphatidylcholine (PC) biosynthesis, choline => PC	3	0	1	0	1	0	1	0	1	0	1	0	1	0	1	0	1	0	1
Carbohydrate and lipid metabolism	Lipid metabolism	M00091	Pathway	Phosphatidylcholine (PC) biosynthesis, PE => PC	1..2	0	1	100	0	0	1	0	1	100	0	0	1	100	0	100	0	0	1
Carbohydrate and lipid metabolism	Lipid metabolism	M00092	Pathway	Phosphatidylethanolamine (PE) biosynthesis, ethanolamine => PE	3	0	1	0	1	0	1	0	1	0	1	0	1	0	1	0	1	0	1
Carbohydrate and lipid metabolism	Lipid metabolism	M00093	Pathway	Phosphatidylethanolamine (PE) biosynthesis, PA => PS => PE	3	33.3	0.769	33.3	0.769	33.3	0.769	33.3	0.769	33.3	0.769	33.3	0.769	33.3	0.769	33.3	0.769	33.3	0.769
Carbohydrate and lipid metabolism	Lipid metabolism	M00130	Pathway	Inositol phosphate metabolism, PI=> PIP2 => Ins(1,4,5)P3 => Ins(1,3,4,5)P4	4	0	1	0	1	0	1	0	1	0	1	0	1	0	1	0	1	0	1
Carbohydrate and lipid metabolism	Lipid metabolism	M00131	Pathway	Inositol phosphate metabolism, Ins(1,3,4,5)P4 => Ins(1,3,4)P3 => myo-inositol	4	25	0.964	25	0.964	25	0.964	25	0.964	25	0.964	25	0.964	25	0.964	25	0.964	25	0.964
Carbohydrate and lipid metabolism	Lipid metabolism	M00132	Pathway	Inositol phosphate metabolism, Ins(1,3,4)P3 => phytate	3	0	1	0	1	0	1	0	1	0	1	0	1	0	1	0	1	0	1
Carbohydrate and lipid metabolism	Lipid metabolism	M00094	Pathway	Ceramide biosynthesis	4	0	1	0	1	0	1	0	1	0	1	0	1	0	1	0	1	0	1
Carbohydrate and lipid metabolism	Lipid metabolism	M00066	Pathway	Lactosylceramide biosynthesis	2	0	1	0	1	0	1	0	1	0	1	0	1	0	1	0	1	0	1
Carbohydrate and lipid metabolism	Lipid metabolism	M00067	Pathway	Sulfoglycolipids biosynthesis, ceramide/1-alkyl-2-acylglycerol => sulfatide/seminolipid	2	0	1	0	1	0	1	0	1	0	1	0	1	0	1	0	1	0	1
Carbohydrate and lipid metabolism	Lipid metabolism	M00099	Pathway	Sphingosine biosynthesis	5	0	1	0	1	0	1	0	1	0	1	0	1	0	1	0	1	0	1
Carbohydrate and lipid metabolism	Lipid metabolism	M00100	Pathway	Sphingosine degradation	2	50	0.667	50	0.667	50	0.667	50	0.667	50	0.667	50	0.667	50	0.667	50	0.667	50	0.667
Carbohydrate and lipid metabolism	Lipopolysaccharide metabolism	M00060	Pathway	Lipopolysaccharide biosynthesis, KDO2-lipid A	9	11.1	0.999	11.1	0.999	11.1	0.999	11.1	0.999	11.1	0.999	11.1	0.999	0	1	11.1	0.999	11.1	0.999
Carbohydrate and lipid metabolism	Lipopolysaccharide metabolism	M00063	Pathway	CMP-KDO biosynthesis	4	0	1	0	1	0	1	0	1	0	1	0	1	0	1	0	1	0	1
Carbohydrate and lipid metabolism	Lipopolysaccharide metabolism	M00064	Pathway	ADP-L-glycero-D-manno-heptose biosynthesis	5	40	0.773	40	0.773	0	1	40	0.773	40	0.773	40	0.773	40	0.773	40	0.773	40	0.773
Carbohydrate and lipid metabolism	Lipopolysaccharide metabolism	M00080	Pathway	Lipopolysaccharide biosynthesis, inner core => outer core => O-antigen	12	0	1	0	1	0	1	0	1	0	1	0	1	0	1	0	1	0	1
Carbohydrate and lipid metabolism	Glycan metabolism	M00055	Pathway	N-glycan precursor biosynthesis	13	0	1	0	1	0	1	0	1	0	1	0	1	0	1	0	1	0	1
Carbohydrate and lipid metabolism	Glycan metabolism	M00072	Pathway	N-glycosylation by oligosaccharyltransferase	1	0	1	0	1	0	1	0	1	0	1	0	1	0	1	0	1	0	1
Carbohydrate and lipid metabolism	Glycan metabolism	M00073	Pathway	N-glycan precursor trimming	3	0	1	0	1	0	1	0	1	0	1	0	1	0	1	0	1	0	1
Carbohydrate and lipid metabolism	Glycan metabolism	M00074	Pathway	N-glycan biosynthesis, high-mannose type	6	0	1	0	1	0	1	0	1	0	1	0	1	0	1	0	1	0	1
Carbohydrate and lipid metabolism	Glycan metabolism	M00075	Pathway	N-glycan biosynthesis, complex type	9	0	1	0	1	0	1	0	1	0	1	0	1	0	1	0	1	0	1
Carbohydrate and lipid metabolism	Glycan metabolism	M00056	Pathway	O-glycan biosynthesis, mucin type core	4	0	1	0	1	0	1	0	1	0	1	0	1	0	1	0	1	0	1
Carbohydrate and lipid metabolism	Glycan metabolism	M00070	Pathway	Glycosphingolipid biosynthesis, lacto-series, LacCer => Lc4Cer	2	0	1	0	1	0	1	0	1	0	1	0	1	0	1	0	1	0	1
Carbohydrate and lipid metabolism	Glycan metabolism	M00071	Pathway	Glycosphingolipid biosynthesis, neolacto-series, LacCer => nLc4Cer	2	0	1	0	1	0	1	0	1	0	1	0	1	0	1	0	1	0	1
Carbohydrate and lipid metabolism	Glycan metabolism	M00068	Pathway	Glycosphingolipid biosynthesis, globo-series, LacCer => Gb4Cer	2	0	1	0	1	0	1	0	1	0	1	0	1	0	1	0	1	0	1
Carbohydrate and lipid metabolism	Glycan metabolism	M00069	Pathway	Glycosphingolipid biosynthesis, ganglio series, LacCer => GT3	2	0	1	0	1	0	1	0	1	0	1	0	1	0	1	0	1	0	1
Carbohydrate and lipid metabolism	Glycan metabolism	M00065	Pathway	GPI-anchor biosynthesis, core oligosaccharide	8	0	1	0	1	0	1	0	1	0	1	0	1	0	1	0	1	0	1
Carbohydrate and lipid metabolism	Glycosaminoglycan metabolism	M00057	Pathway	Glycosaminoglycan biosynthesis, linkage tetrasaccharide	4	0	1	0	1	0	1	0	1	0	1	0	1	0	1	0	1	0	1
Carbohydrate and lipid metabolism	Glycosaminoglycan metabolism	M00058	Pathway	Glycosaminoglycan biosynthesis, chondroitin sulfate backbone	2	0	1	0	1	0	1	0	1	0	1	0	1	0	1	0	1	0	1
Carbohydrate and lipid metabolism	Glycosaminoglycan metabolism	M00059	Pathway	Glycosaminoglycan biosynthesis, heparan sulfate backbone	5	0	1	0	1	0	1	0	1	0	1	0	1	0	1	0	1	0	1
Carbohydrate and lipid metabolism	Glycosaminoglycan metabolism	M00076	Pathway	Dermatan sulfate degradation	5	0	1	0	1	0	1	0	1	0	1	0	1	0	1	0	1	0	1
Carbohydrate and lipid metabolism	Glycosaminoglycan metabolism	M00077	Pathway	Chondroitin sulfate degradation	4	0	1	0	1	0	1	0	1	0	1	0	1	0	1	0	1	0	1
Carbohydrate and lipid metabolism	Glycosaminoglycan metabolism	M00078	Pathway	Heparan sulfate degradation	8	0	1	0	1	0	1	0	1	0	1	0	1	0	1	0	1	0	1
Carbohydrate and lipid metabolism	Glycosaminoglycan metabolism	M00079	Pathway	Keratan sulfate degradation	4	0	1	0	1	0	1	0	1	0	1	0	1	0	1	0	1	0	1
Carbohydrate and lipid metabolism	Terpenoid backbone biosynthesis	M00095	Pathway	C5 isoprenoid biosynthesis, mevalonate pathway	7	71.4	0.813	71.4	0.813	71.4	0.813	71.4	0.813	71.4	0.813	71.4	0.813	71.4	0.813	71.4	0.813	71.4	0.813
Carbohydrate and lipid metabolism	Terpenoid backbone biosynthesis	M00849	Pathway	C5 isoprenoid biosynthesis, mevalonate pathway, archaea	3..6	80	0.328	80	0.328	80	0.328	80	0.328	80	0.328	80	0.328	80	0.328	80	0.328	80	0.328
Carbohydrate and lipid metabolism	Terpenoid backbone biosynthesis	M00096	Pathway	C5 isoprenoid biosynthesis, non-mevalonate pathway	8	12.5	0.983	12.5	0.983	12.5	0.983	12.5	0.983	12.5	0.983	12.5	0.983	12.5	0.983	12.5	0.983	12.5	0.983
Carbohydrate and lipid metabolism	Terpenoid backbone biosynthesis	M00364	Pathway	C10-C20 isoprenoid biosynthesis, bacteria	2	100	0	100	0	100	0	100	0	100	0	100	0	100	0	100	0	100	0
Carbohydrate and lipid metabolism	Terpenoid backbone biosynthesis	M00365	Pathway	C10-C20 isoprenoid biosynthesis, archaea	2	50	0.751	50	0.751	50	0.751	50	0.751	50	0.751	50	0.751	50	0.751	50	0.751	50	0.751
Carbohydrate and lipid metabolism	Terpenoid backbone biosynthesis	M00366	Pathway	C10-C20 isoprenoid biosynthesis, plants	4	50	0.875	50	0.875	50	0.875	50	0.875	50	0.875	50	0.875	50	0.875	50	0.875	50	0.875
Carbohydrate and lipid metabolism	Terpenoid backbone biosynthesis	M00367	Pathway	C10-C20 isoprenoid biosynthesis, non-plant eukaryotes	3	33.3	0.876	33.3	0.876	33.3	0.876	33.3	0.876	33.3	0.876	33.3	0.876	33.3	0.876	33.3	0.876	33.3	0.876
Carbohydrate and lipid metabolism	Sterol biosynthesis	M00101	Pathway	Cholesterol biosynthesis, squalene 2,3-epoxide => cholesterol	10	0	1	0	1	0	1	0	1	0	1	0	1	0	1	0	1	0	1
Carbohydrate and lipid metabolism	Sterol biosynthesis	M00102	Pathway	Ergocalciferol biosynthesis	5	20	0.984	20	0.984	20	0.984	20	0.984	0	1	0	1	0	1	0	1	0	1
Carbohydrate and lipid metabolism	Sterol biosynthesis	M00103	Pathway	Cholecalciferol biosynthesis	2	0	1	0	1	0	1	0	1	0	1	0	1	0	1	0	1	0	1
Carbohydrate and lipid metabolism	Sterol biosynthesis	M00104	Pathway	Bile acid biosynthesis, cholesterol => cholate/chenodeoxycholate	12	8.3	1	8.3	1	8.3	1	8.3	1	8.3	1	8.3	1	8.3	1	8.3	1	8.3	1
Carbohydrate and lipid metabolism	Sterol biosynthesis	M00106	Pathway	Conjugated bile acid biosynthesis, cholate => taurocholate/glycocholate	2	0	1	0	1	0	1	0	1	0	1	0	1	0	1	0	1	0	1
Carbohydrate and lipid metabolism	Sterol biosynthesis	M00107	Pathway	Steroid hormone biosynthesis, cholesterol => prognenolone => progesterone	2	0	1	0	1	0	1	0	1	0	1	0	1	0	1	0	1	0	1
Carbohydrate and lipid metabolism	Sterol biosynthesis	M00108	Pathway	C21-Steroid hormone biosynthesis, progesterone => corticosterone/aldosterone	3	0	1	0	1	0	1	0	1	0	1	0	1	0	1	0	1	0	1
Carbohydrate and lipid metabolism	Sterol biosynthesis	M00109	Pathway	C21-Steroid hormone biosynthesis, progesterone => cortisol/cortisone	4	0	1	0	1	0	1	0	1	0	1	0	1	0	1	0	1	0	1
Carbohydrate and lipid metabolism	Sterol biosynthesis	M00110	Pathway	C19/C18-Steroid hormone biosynthesis, pregnenolone => androstenedione => estrone	3	0	1	0	1	0	1	0	1	0	1	0	1	0	1	0	1	0	1
Carbohydrate and lipid metabolism	Other terpenoid biosynthesis	M00097	Pathway	beta-Carotene biosynthesis, GGAP => beta-carotene	6	16.7	0.984	16.7	0.984	16.7	0.984	16.7	0.984	16.7	0.984	16.7	0.984	16.7	0.984	0	1	16.7	0.984
Carbohydrate and lipid metabolism	Other terpenoid biosynthesis	M00372	Pathway	Abscisic acid biosynthesis, beta-carotene => abscisic acid	5	0	1	0	1	0	1	0	1	0	1	0	1	0	1	0	1	0	1
Carbohydrate and lipid metabolism	Other terpenoid biosynthesis	M00371	Pathway	Castasterone biosynthesis, campesterol => castasterone	5	0	1	0	1	0	1	0	1	0	1	0	1	0	1	0	1	0	1
Nucleotide and amino acid metabolism	Purine metabolism	M00048	Pathway	Inosine monophosphate biosynthesis, PRPP + glutamine => IMP	9..11	90	0.129	90	0.129	33.3	0.879	90	0.129	90	0.129	33.3	0.879	33.3	0.879	90	0.129	22.2	0.884
Nucleotide and amino acid metabolism	Purine metabolism	M00049	Pathway	Adenine ribonucleotide biosynthesis, IMP => ADP,ATP	4	100	0	100	0	100	0	100	0	100	0	100	0	100	0	100	0	100	0
Nucleotide and amino acid metabolism	Purine metabolism	M00050	Pathway	Guanine ribonucleotide biosynthesis IMP => GDP,GTP	4	75	0.511	75	0.511	75	0.511	50	0.767	75	0.511	75	0.511	75	0.511	50	0.767	50	0.767
Nucleotide and amino acid metabolism	Purine metabolism	M00546	Pathway	Purine degradation, xanthine => urea	5..6	0	0.988	0	0.988	0	0.988	0	0.988	0	0.988	0	0.988	0	0.988	0	0.988	0	0.988
Nucleotide and amino acid metabolism	Pyrimidine metabolism	M00051	Pathway	Uridine monophosphate biosynthesis, glutamine (+ PRPP) => UMP	3..6	80	0.101	80	0.101	75	0.177	80	0.101	80	0.101	100	0	75	0.404	100	0	75	0.404
Nucleotide and amino acid metabolism	Pyrimidine metabolism	M00052	Pathway	Pyrimidine ribonucleotide biosynthesis, UMP => UDP/UTP,CDP/CTP	3	100	0	100	0	100	0	100	0	100	0	100	0	100	0	100	0	66.7	0.893
Nucleotide and amino acid metabolism	Pyrimidine metabolism	M00053	Pathway	Pyrimidine deoxyribonuleotide biosynthesis, CDP/CTP => dCDP/dCTP,dTDP/dTTP	8	62.5	0.789	62.5	0.789	62.5	0.789	62.5	0.789	62.5	0.789	62.5	0.789	62.5	0.789	50	0.829	37.5	0.998
Nucleotide and amino acid metabolism	Pyrimidine metabolism	M00046	Pathway	Pyrimidine degradation, uracil => beta-alanine, thymine => 3-aminoisobutanoate	1..3	33.3	0.933	33.3	0.933	33.3	0.933	33.3	0.933	33.3	0.933	33.3	0.933	33.3	0.933	33.3	0.933	33.3	0.933
Nucleotide and amino acid metabolism	Serine and threonine metabolism	M00020	Pathway	Serine biosynthesis, glycerate-3P => serine	3	66.7	0.8	66.7	0.8	66.7	0.8	66.7	0.8	66.7	0.8	66.7	0.8	66.7	0.8	66.7	0.8	66.7	0.8
Nucleotide and amino acid metabolism	Serine and threonine metabolism	M00018	Pathway	Threonine biosynthesis, aspartate => homoserine => threonine	5	100	0	100	0	100	0	100	0	100	0	100	0	100	0	100	0	80	0.125
Nucleotide and amino acid metabolism	Serine and threonine metabolism	M00555	Pathway	Betaine biosynthesis, choline => betaine	1..2	0	1	0	1	0	1	0	1	0	1	0	1	0	1	0	1	0	1
Nucleotide and amino acid metabolism	Cysteine and methionine metabolism	M00021	Pathway	Cysteine biosynthesis, serine => cysteine	2	50	0.941	50	0.941	50	0.941	50	0.941	50	0.941	50	0.941	50	0.941	50	0.941	50	0.941
Nucleotide and amino acid metabolism	Cysteine and methionine metabolism	M00338	Pathway	Cysteine biosynthesis, homocysteine + serine => cysteine	2	0	1	0	1	0	1	0	1	0	1	0	1	0	1	0	1	0	1
Nucleotide and amino acid metabolism	Cysteine and methionine metabolism	M00609	Pathway	Cysteine biosynthesis, methionine => cysteine	6	16.7	0.974	16.7	0.974	16.7	0.974	0	1	16.7	0.974	16.7	0.974	16.7	0.974	16.7	0.974	16.7	0.974
Nucleotide and amino acid metabolism	Cysteine and methionine metabolism	M00017	Pathway	Methionine biosynthesis, apartate => homoserine => methionine	7	71.4	0.75	71.4	0.75	71.4	0.75	71.4	0.75	71.4	0.75	71.4	0.75	71.4	0.75	71.4	0.75	71.4	0.75
Nucleotide and amino acid metabolism	Cysteine and methionine metabolism	M00034	Pathway	Methionine salvage pathway	8..11	62.5	0.78	62.5	0.78	50	0.945	37.5	0.991	62.5	0.78	62.5	0.78	50	0.89	62.5	0.78	50	0.851
Nucleotide and amino acid metabolism	Cysteine and methionine metabolism	M00035	Pathway	Methionine degradation	4	50	0.625	50	0.625	50	0.625	25	0.988	50	0.625	50	0.625	50	0.625	50	0.625	50	0.625
Nucleotide and amino acid metabolism	Cysteine and methionine metabolism	M00368	Pathway	Ethylene biosynthesis, methionine => ethylene	3	33.3	0.64	33.3	0.64	33.3	0.64	0	1	33.3	0.64	33.3	0.64	33.3	0.64	33.3	0.64	33.3	0.64
Nucleotide and amino acid metabolism	Branched-chain amino acid metabolism	M00019	Pathway	Valine/isoleucine biosynthesis, pyruvate => valine / 2-oxobutanoate => isoleucine	4	100	0	100	0	100	0	100	0	100	0	100	0	75	0.563	100	0	100	0
Nucleotide and amino acid metabolism	Branched-chain amino acid metabolism	M00535	Pathway	Isoleucine biosynthesis, pyruvate => 2-oxobutanoate	3	66.7	0.504	66.7	0.504	66.7	0.504	66.7	0.504	66.7	0.504	66.7	0.504	66.7	0.504	66.7	0.504	66.7	0.504
Nucleotide and amino acid metabolism	Branched-chain amino acid metabolism	M00570	Pathway	Isoleucine biosynthesis, threonine => 2-oxobutanoate => isoleucine	5	100	0	100	0	100	0	100	0	100	0	100	0	80	0.563	100	0	100	0
Nucleotide and amino acid metabolism	Branched-chain amino acid metabolism	M00432	Pathway	Leucine biosynthesis, 2-oxoisovalerate => 2-oxoisocaproate	3	100	0	100	0	100	0	100	0	100	0	100	0	100	0	100	0	100	0
Nucleotide and amino acid metabolism	Branched-chain amino acid metabolism	M00036	Pathway	Leucine degradation, leucine => acetoacetate + acetyl-CoA	6	33.3	0.977	50	0.953	33.3	0.977	33.3	0.977	33.3	0.977	33.3	0.977	33.3	0.977	33.3	0.977	33.3	0.977
Nucleotide and amino acid metabolism	Lysine metabolism	M00016	Pathway	Lysine biosynthesis, succinyl-DAP pathway, aspartate => lysine	9	44.4	1	44.4	1	44.4	1	55.6	0.998	44.4	1	44.4	1	44.4	1	44.4	1	44.4	1
Nucleotide and amino acid metabolism	Lysine metabolism	M00525	Pathway	Lysine biosynthesis, acetyl-DAP pathway, aspartate => lysine	9	22.2	1	22.2	1	22.2	1	33.3	1	22.2	1	22.2	1	33.3	1	22.2	1	22.2	1
Nucleotide and amino acid metabolism	Lysine metabolism	M00526	Pathway	Lysine biosynthesis, DAP dehydrogenase pathway, aspartate => lysine	6	50	0.997	50	0.997	50	0.997	66.7	0.969	50	0.997	50	0.997	50	0.997	50	0.997	50	0.997
Nucleotide and amino acid metabolism	Lysine metabolism	M00527	Pathway	Lysine biosynthesis, DAP aminotransferase pathway, aspartate => lysine	7	57.1	0.999	57.1	0.999	57.1	0.999	71.4	0.992	57.1	0.999	57.1	0.999	42.9	1	57.1	0.999	57.1	0.999
Nucleotide and amino acid metabolism	Lysine metabolism	M00030	Pathway	Lysine biosynthesis, AAA pathway, 2-oxoglutarate => 2-aminoadipate => lysine	8	12.5	1	12.5	1	12.5	1	12.5	1	12.5	1	12.5	1	12.5	1	12.5	1	12.5	1
Nucleotide and amino acid metabolism	Lysine metabolism	M00433	Pathway	Lysine biosynthesis, 2-oxoglutarate => 2-oxoadipate	3..4	33.3	0.977	33.3	0.977	33.3	0.977	33.3	0.977	33.3	0.977	33.3	0.977	33.3	0.977	33.3	0.977	33.3	0.977
Nucleotide and amino acid metabolism	Lysine metabolism	M00031	Pathway	Lysine biosynthesis, mediated by LysW, 2-aminoadipate => lysine	6	100	0	100	0	33.3	0.993	100	0	100	0	100	0	66.7	0.938	100	0	100	0
Nucleotide and amino acid metabolism	Lysine metabolism	M00032	Pathway	Lysine degradation, lysine => saccharopine => acetoacetyl-CoA	7..9	25	0.998	25	0.998	25	0.998	25	0.998	25	0.998	25	0.998	25	0.998	25	0.998	12.5	1
Nucleotide and amino acid metabolism	Arginine and proline metabolism	M00015	Pathway	Proline biosynthesis, glutamate => proline	2..3	50	0.545	50	0.545	50	0.545	50	0.545	50	0.545	50	0.545	50	0.545	50	0.545	50	0.545
Nucleotide and amino acid metabolism	Arginine and proline metabolism	M00028	Pathway	Ornithine biosynthesis, glutamate => ornithine	4..5	100	0	100	0	100	0	100	0	100	0	100	0	100	0	100	0	100	0
Nucleotide and amino acid metabolism	Arginine and proline metabolism	M00763	Pathway	Ornithine biosynthesis, mediated by LysW, glutamate => ornithine	6	83.3	0.5	83.3	0.5	33.3	0.993	83.3	0.5	83.3	0.5	83.3	0.5	50	0.969	83.3	0.5	83.3	0.5
Nucleotide and amino acid metabolism	Arginine and proline metabolism	M00844	Pathway	Arginine biosynthesis, ornithine => arginine	3	100	0	100	0	100	0	100	0	66.7	0.771	100	0	100	0	100	0	100	0
Nucleotide and amino acid metabolism	Arginine and proline metabolism	M00845	Pathway	Arginine biosynthesis, glutamate => acetylcitrulline => arginine	7	85.7	0.75	85.7	0.75	85.7	0.75	85.7	0.75	71.4	0.969	85.7	0.75	71.4	0.938	71.4	0.875	71.4	0.938
Nucleotide and amino acid metabolism	Arginine and proline metabolism	M00029	Pathway	Urea cycle	5	80	0.5	80	0.5	80	0.5	80	0.5	60	0.884	80	0.5	80	0.5	80	0.5	80	0.5
Nucleotide and amino acid metabolism	Histidine metabolism	M00026	Pathway	Histidine biosynthesis, PRPP => histidine	7..9	77.8	0.229	62.5	0.475	77.8	0.229	77.8	0.229	77.8	0.229	77.8	0.229	87.5	0.114	77.8	0.229	75	0.287
Nucleotide and amino acid metabolism	Histidine metabolism	M00045	Pathway	Histidine degradation, histidine => N-formiminoglutamate => glutamate	4	100	0	100	0	100	0	75	0.533	100	0	100	0	100	0	100	0	100	0
Nucleotide and amino acid metabolism	Aromatic amino acid metabolism	M00022	Pathway	Shikimate pathway, phosphoenolpyruvate + erythrose-4P => chorismate	4..7	100	0	100	0	100	0	100	0	100	0	85.7	0.275	85.7	0.275	85.7	0.157	71.4	0.397
Nucleotide and amino acid metabolism	Aromatic amino acid metabolism	M00023	Pathway	Tryptophan biosynthesis, chorismate => tryptophan	3..5	100	0	100	0	25	0.904	100	0	100	0	100	0	80	0.432	100	0	25	0.895
Nucleotide and amino acid metabolism	Aromatic amino acid metabolism	M00024	Pathway	Phenylalanine biosynthesis, chorismate => phenylalanine	2..3	33.3	0.989	50	0.977	33.3	0.989	33.3	0.989	33.3	0.989	0	1	0	1	33.3	0.989	0	1
Nucleotide and amino acid metabolism	Aromatic amino acid metabolism	M00025	Pathway	Tyrosine biosynthesis, chorismate => tyrosine	2..3	33.3	0.924	66.7	0.884	33.3	0.924	33.3	0.924	33.3	0.924	33.3	0.924	33.3	0.924	33.3	0.924	33.3	0.924
Nucleotide and amino acid metabolism	Aromatic amino acid metabolism	M00040	Pathway	Tyrosine biosynthesis, prephanate => pretyrosine => tyrosine	2	0	1	0	1	0	1	0	1	0	1	0	1	0	1	0	1	0	1
Nucleotide and amino acid metabolism	Aromatic amino acid metabolism	M00042	Pathway	Catecholamine biosynthesis, tyrosine => dopamine => noradrenaline => adrenaline	4	0	1	0	1	0	1	0	1	0	1	0	1	0	1	0	1	0	1
Nucleotide and amino acid metabolism	Aromatic amino acid metabolism	M00043	Pathway	Thyroid hormone biosynthesis, tyrosine => triiodothyronine/thyroxine	1	0	1	0	1	0	1	0	1	0	1	0	1	0	1	0	1	0	1
Nucleotide and amino acid metabolism	Aromatic amino acid metabolism	M00044	Pathway	Tyrosine degradation, tyrosine => homogentisate	5	0	1	0	1	0	1	0	1	0	1	0	1	0	1	0	1	0	1
Nucleotide and amino acid metabolism	Aromatic amino acid metabolism	M00533	Pathway	Homoprotocatechuate degradation, homoprotocatechuate => 2-oxohept-3-enedioate	4	50	0.828	50	0.828	50	0.828	50	0.828	50	0.828	50	0.828	50	0.828	50	0.828	50	0.828
Nucleotide and amino acid metabolism	Aromatic amino acid metabolism	M00545	Pathway	Trans-cinnamate degradation, trans-cinnamate => acetyl-CoA	6..7	0	1	0	1	0	1	0	1	0	1	0	1	0	1	0	1	0	1
Nucleotide and amino acid metabolism	Aromatic amino acid metabolism	M00350	Pathway	Capsaicin biosynthesis, L-Phenylalanine => Capsaicin	4	0	1	0	1	0	1	0	1	0	1	0	1	0	1	0	1	0	1
Nucleotide and amino acid metabolism	Aromatic amino acid metabolism	M00037	Pathway	Melatonin biosynthesis, tryptophan => serotonin => melatonin	4	0	1	0	1	0	1	0	1	0	1	0	1	0	1	0	1	0	1
Nucleotide and amino acid metabolism	Aromatic amino acid metabolism	M00038	Pathway	Tryptophan metabolism, tryptophan => kynurenine => 2-aminomuconate	7	0	1	14.3	0.99	0	1	0	1	14.3	0.99	14.3	0.99	0	1	14.3	0.99	0	1
Nucleotide and amino acid metabolism	Other amino acid metabolism	M00033	Pathway	Ectoine biosynthesis, aspartate => ectoine	5	20	0.999	20	0.999	20	0.999	20	0.999	20	0.999	20	0.999	40	0.875	20	0.999	20	0.999
Nucleotide and amino acid metabolism	Other amino acid metabolism	M00027	Pathway	GABA (gamma-Aminobutyrate) shunt	3	66.7	0.771	66.7	0.771	66.7	0.771	66.7	0.771	66.7	0.771	66.7	0.771	33.3	0.964	66.7	0.771	66.7	0.771
Nucleotide and amino acid metabolism	Other amino acid metabolism	M00047	Pathway	Creatine pathway	3	0	1	0	1	0	1	0	1	0	1	0	1	0	1	0	1	0	1
Nucleotide and amino acid metabolism	Cofactor and vitamin biosynthesis	M00127	Pathway	Thiamine biosynthesis, AIR => thiamine-P/thiamine-2P	5	40	0.949	40	0.949	40	0.949	40	0.949	40	0.949	40	0.949	40	0.949	40	0.949	40	0.949
Nucleotide and amino acid metabolism	Cofactor and vitamin biosynthesis	M00125	Pathway	Riboflavin biosynthesis, GTP => riboflavin/FMN/FAD	7..9	14.3	0.981	14.3	0.981	14.3	0.981	42.9	0.885	14.3	0.981	14.3	0.981	14.3	0.981	14.3	0.981	14.3	0.981
Nucleotide and amino acid metabolism	Cofactor and vitamin biosynthesis	M00124	Pathway	Pyridoxal biosynthesis, erythrose-4P => pyridoxal-5P	6	0	1	0	1	0	1	0	1	0	1	0	1	16.7	0.992	0	1	0	1
Nucleotide and amino acid metabolism	Cofactor and vitamin biosynthesis	M00115	Pathway	NAD biosynthesis, aspartate => NAD	5	40	0.941	40	0.941	40	0.941	40	0.941	40	0.941	40	0.941	40	0.941	40	0.941	40	0.941
Nucleotide and amino acid metabolism	Cofactor and vitamin biosynthesis	M00622	Pathway	Nicotinate degradation, nicotinate => fumarate	6	0	1	0	1	0	1	0	1	0	1	16.7	0.992	0	1	16.7	0.992	16.7	0.992
Nucleotide and amino acid metabolism	Cofactor and vitamin biosynthesis	M00119	Pathway	Pantothenate biosynthesis, valine/L-aspartate => pantothenate	5	80	0.502	80	0.502	80	0.502	80	0.502	80	0.502	80	0.502	80	0.502	80	0.502	80	0.502
Nucleotide and amino acid metabolism	Cofactor and vitamin biosynthesis	M00120	Pathway	Coenzyme A biosynthesis, pantothenate => CoA	3..5	100	0	100	0	100	0	100	0	100	0	75	0.561	75	0.449	100	0	100	0
Nucleotide and amino acid metabolism	Cofactor and vitamin biosynthesis	M00572	Pathway	Pimeloyl-ACP biosynthesis, BioC-BioH pathway, malonyl-ACP => pimeloyl-ACP	6	50	0.886	50	0.886	50	0.886	50	0.886	50	0.886	66.7	0.768	66.7	0.768	50	0.886	66.7	0.768
Nucleotide and amino acid metabolism	Cofactor and vitamin biosynthesis	M00123	Pathway	Biotin biosynthesis, pimeloyl-ACP/CoA => biotin	3..4	33.3	0.943	33.3	0.943	33.3	0.943	33.3	0.943	33.3	0.943	33.3	0.943	33.3	0.943	0	1	0	1
Nucleotide and amino acid metabolism	Cofactor and vitamin biosynthesis	M00573	Pathway	Biotin biosynthesis, BioI pathway, long-chain-acyl-ACP => pimeloyl-ACP => biotin	5	20	0.998	20	0.998	20	0.998	20	0.998	20	0.998	20	0.998	20	0.998	0	1	0	1
Nucleotide and amino acid metabolism	Cofactor and vitamin biosynthesis	M00577	Pathway	Biotin biosynthesis, BioW pathway, pimelate => pimeloyl-CoA => biotin	5	20	0.998	20	0.998	20	0.998	20	0.998	20	0.998	20	0.998	20	0.998	0	1	0	1
Nucleotide and amino acid metabolism	Cofactor and vitamin biosynthesis	M00126	Pathway	Tetrahydrofolate biosynthesis, GTP => THF	5..7	66.7	0.806	66.7	0.806	33.3	0.959	66.7	0.806	50	0.824	66.7	0.806	50	0.824	50	0.824	33.3	0.928
Nucleotide and amino acid metabolism	Cofactor and vitamin biosynthesis	M00840	Pathway	Tetrahydrofolate biosynthesis, mediated by ribA and trpF, GTP => THF	6	0	1	0	1	0	1	16.7	0.997	0	1	0	1	0	1	0	1	0	1
Nucleotide and amino acid metabolism	Cofactor and vitamin biosynthesis	M00841	Pathway	Tetrahydrofolate biosynthesis, mediated by PTPS, GTP => THF	6	50	0.984	50	0.984	16.7	1	50	0.984	50	0.984	50	0.984	50	0.984	50	0.984	33.3	0.996
Nucleotide and amino acid metabolism	Cofactor and vitamin biosynthesis	M00842	Pathway	Tetrahydrobiopterin biosynthesis, GTP => BH4	3	66.7	0.504	66.7	0.504	33.3	0.976	66.7	0.504	66.7	0.504	66.7	0.504	66.7	0.504	66.7	0.504	66.7	0.504
Nucleotide and amino acid metabolism	Cofactor and vitamin biosynthesis	M00843	Pathway	L-threo-Tetrahydrobiopterin biosynthesis, GTP => L-threo-BH4	3	66.7	0.504	66.7	0.504	33.3	0.976	66.7	0.504	66.7	0.504	66.7	0.504	66.7	0.504	66.7	0.504	66.7	0.504
Nucleotide and amino acid metabolism	Cofactor and vitamin biosynthesis	M00121	Pathway	Heme biosynthesis, glutamate => heme	10	90	0.25	90	0.25	90	0.25	90	0.25	90	0.25	90	0.25	80	0.865	30	0.998	90	0.25
Nucleotide and amino acid metabolism	Cofactor and vitamin biosynthesis	M00846	Pathway	Siroheme biosynthesis, glutamate => siroheme	7	85.7	0.25	85.7	0.25	85.7	0.25	85.7	0.25	85.7	0.25	85.7	0.25	71.4	0.865	28.6	0.994	85.7	0.25
Nucleotide and amino acid metabolism	Cofactor and vitamin biosynthesis	M00847	Pathway	Heme biosynthesis, archaea, siroheme => heme	3	33.3	0.857	33.3	0.857	33.3	0.857	33.3	0.857	33.3	0.857	33.3	0.857	33.3	0.857	0	1	33.3	0.857
Nucleotide and amino acid metabolism	Cofactor and vitamin biosynthesis	M00129	Pathway	Ascorbate biosynthesis, animals, glucose-1P => ascorbate	6	16.7	0.999	16.7	0.999	16.7	0.999	16.7	0.999	16.7	0.999	16.7	0.999	16.7	0.999	16.7	0.999	16.7	0.999
Nucleotide and amino acid metabolism	Cofactor and vitamin biosynthesis	M00114	Pathway	Ascorbate biosynthesis, plants, glucose-6P => ascorbate	7..9	25	0.975	25	0.975	25	0.975	25	0.975	25	0.975	37.5	0.919	37.5	0.919	25	0.975	25	0.975
Nucleotide and amino acid metabolism	Cofactor and vitamin biosynthesis	M00550	Pathway	Ascorbate degradation, ascorbate => D-xylulose-5P	5	20	0.938	20	0.938	20	0.938	20	0.938	20	0.938	20	0.938	20	0.938	20	0.938	20	0.938
Nucleotide and amino acid metabolism	Cofactor and vitamin biosynthesis	M00112	Pathway	Tocopherol/tocotorienol biosynthesis	4	0	1	0	1	0	1	0	1	0	1	0	1	0	1	0	1	0	1
Nucleotide and amino acid metabolism	Cofactor and vitamin biosynthesis	M00122	Pathway	Cobalamin biosynthesis, cobinamide => cobalamin	7	14.3	0.991	14.3	0.991	14.3	0.991	14.3	0.991	0	1	28.6	0.979	28.6	0.979	14.3	0.991	14.3	0.991
Nucleotide and amino acid metabolism	Cofactor and vitamin biosynthesis	M00117	Pathway	Ubiquinone biosynthesis, prokaryotes, chorismate => ubiquinone	9	33.3	0.977	55.6	0.907	33.3	0.977	33.3	0.977	55.6	0.907	33.3	0.977	44.4	0.954	33.3	0.977	22.2	0.995
Nucleotide and amino acid metabolism	Cofactor and vitamin biosynthesis	M00128	Pathway	Ubiquinone biosynthesis, eukaryotes, 4-hydroxybenzoate => ubiquinone	6	0	1	0	1	0	1	0	1	0	1	0	1	0	1	0	1	0	1
Nucleotide and amino acid metabolism	Cofactor and vitamin biosynthesis	M00116	Pathway	Menaquinone biosynthesis, chorismate => menaquinone	9	33.3	0.961	33.3	0.961	44.4	0.92	33.3	0.961	33.3	0.961	33.3	0.961	33.3	0.961	33.3	0.961	33.3	0.961
Nucleotide and amino acid metabolism	Cofactor and vitamin biosynthesis	M00118	Pathway	Glutathione biosynthesis, glutamate => glutathione	2	0	1	0	1	0	1	0	1	0	1	0	1	0	1	0	1	0	1
Nucleotide and amino acid metabolism	Cofactor and vitamin biosynthesis	M00140	Pathway	C1-unit interconversion, prokaryotes	3	66.7	0.753	66.7	0.753	66.7	0.753	66.7	0.753	33.3	0.941	33.3	0.941	66.7	0.753	33.3	0.941	33.3	0.941
Nucleotide and amino acid metabolism	Cofactor and vitamin biosynthesis	M00141	Pathway	C1-unit interconversion, eukaryotes	2..3	50	0.39	50	0.39	50	0.39	50	0.39	50	0.39	50	0.39	50	0.39	50	0.39	50	0.39
Nucleotide and amino acid metabolism	Cofactor and vitamin biosynthesis	M00836	Pathway	Coenzyme F430 biosynthesis, sirohydrochlorin => coenzyme F430	4	0	1	0	1	0	1	0	1	0	1	0	1	0	1	0	1	0	1
Nucleotide and amino acid metabolism	Polyamine biosynthesis	M00133	Pathway	Polyamine biosynthesis, arginine => agmatine => putrescine => spermidine	4	75	0.064	75	0.064	50	0.789	75	0.064	75	0.064	75	0.064	75	0.064	75	0.064	75	0.064
Nucleotide and amino acid metabolism	Polyamine biosynthesis	M00134	Pathway	Polyamine biosynthesis, arginine => ornithine => putrescine	2	50	0.571	50	0.571	50	0.571	50	0.571	50	0.571	50	0.571	50	0.571	50	0.571	50	0.571
Nucleotide and amino acid metabolism	Polyamine biosynthesis	M00135	Pathway	GABA biosynthesis, eukaryotes, putrescine => GABA	3	0	1	33.3	0.941	0	1	0	1	33.3	0.941	0	1	0	1	0	1	0	1
Nucleotide and amino acid metabolism	Polyamine biosynthesis	M00136	Pathway	GABA biosynthesis, prokaryotes, putrescine => GABA	4	25	0.933	25	0.933	25	0.933	25	0.933	25	0.933	25	0.933	25	0.933	25	0.933	25	0.933
Secondary metabolism	Aromatics degradation	M00538	Pathway	Toluene degradation, toluene => benzoate	3	0	1	0	1	0	1	0	1	0	1	0	1	0	1	0	1	0	1
Secondary metabolism	Aromatics degradation	M00537	Pathway	Xylene degradation, xylene => methylbenzoate	3	0	1	0	1	0	1	0	1	0	1	0	1	0	1	0	1	0	1
Secondary metabolism	Aromatics degradation	M00419	Pathway	Cymene degradation, p-cymene => p-cumate	3	0	1	0	1	0	1	0	1	0	1	0	1	0	1	0	1	0	1
Secondary metabolism	Aromatics degradation	M00547	Pathway	Benzene/toluene degradation, benzene => catechol / toluene => 3-methylcatechol	2	0	1	0	1	0	1	0	1	0	1	0	1	0	1	0	1	0	1
Secondary metabolism	Aromatics degradation	M00548	Pathway	Benzene degradation, benzene => catechol	1	0	1	0	1	0	1	0	1	0	1	0	1	0	1	0	1	0	1
Secondary metabolism	Aromatics degradation	M00551	Pathway	Benzoate degradation, benzoate => catechol / methylbenzoate => methylcatechol	2	0	1	0	1	0	1	0	1	0	1	0	1	0	1	0	1	0	1
Secondary metabolism	Aromatics degradation	M00637	Pathway	Anthranilate degradation, anthranilate => catechol	1	0	1	0	1	0	1	0	1	0	1	0	1	0	1	0	1	0	1
Secondary metabolism	Aromatics degradation	M00568	Pathway	Catechol ortho-cleavage, catechol => 3-oxoadipate	4	25	0.966	25	0.966	25	0.966	25	0.966	25	0.966	25	0.966	25	0.966	25	0.966	25	0.966
Secondary metabolism	Aromatics degradation	M00569	Pathway	Catechol meta-cleavage, catechol => acetyl-CoA / 4-methylcatechol => propanoyl-CoA	5..7	20	0.964	20	0.964	20	0.964	20	0.964	20	0.964	20	0.964	20	0.964	20	0.964	20	0.964
Secondary metabolism	Aromatics degradation	M00539	Pathway	Cumate degradation, p-cumate => 2-oxopent-4-enoate + 2-methylpropanoate	5	0	1	0	1	0	1	0	1	0	1	0	1	0	1	0	1	0	1
Secondary metabolism	Aromatics degradation	M00543	Pathway	Biphenyl degradation, biphenyl => 2-oxopent-4-enoate + benzoate	4	0	1	0	1	0	1	0	1	0	1	0	1	0	1	0	1	0	1
Secondary metabolism	Aromatics degradation	M00544	Pathway	Carbazole degradation, carbazole => 2-oxopent-4-enoate + anthranilate	3	0	1	0	1	0	1	0	1	0	1	0	1	0	1	0	1	0	1
Secondary metabolism	Aromatics degradation	M00418	Pathway	Toluene degradation, anaerobic, toluene => benzoyl-CoA	6	0	1	0	1	0	1	0	1	0	1	0	1	0	1	0	1	0	1
Secondary metabolism	Aromatics degradation	M00541	Pathway	Benzoyl-CoA degradation, benzoyl-CoA => 3-hydroxypimeloyl-CoA	4	0	1	0	1	0	1	0	1	0	1	0	1	0	1	0	1	0	1
Secondary metabolism	Aromatics degradation	M00540	Pathway	Benzoate degradation, cyclohexanecarboxylic acid =>pimeloyl-CoA	5	0	1	0	1	0	1	0	1	0	1	0	1	0	1	0	1	0	1
Secondary metabolism	Aromatics degradation	M00534	Pathway	Naphthalene degradation, naphthalene => salicylate	6	0	1	0	1	0	1	0	1	0	1	0	1	0	1	0	1	0	1
Secondary metabolism	Aromatics degradation	M00638	Pathway	Salicylate degradation, salicylate => gentisate	1	0	1	0	1	0	1	0	1	0	1	0	1	0	1	0	1	0	1
Secondary metabolism	Aromatics degradation	M00624	Pathway	Terephthalate degradation, terephthalate => 3,4-dihydroxybenzoate	2	0	1	0	1	0	1	0	1	0	1	0	1	0	1	0	1	0	1
Secondary metabolism	Aromatics degradation	M00623	Pathway	Phthalate degradation, phthalate => protocatechuate	3	0	1	0	1	0	1	0	1	0	1	0	1	0	1	0	1	0	1
Secondary metabolism	Aromatics degradation	M00636	Pathway	Phthalate degradation, phthalate => protocatechuate	3	0	1	0	1	0	1	0	1	0	1	0	1	0	1	0	1	0	1
Secondary metabolism	Aromatics degradation	M00810	Pathway	Nicotine degradation, pyridine pathway, nicotine => 2,6-dihydroxypyridine/succinate semialdehyde	4	0	1	0	1	0	1	0	1	0	1	0	1	0	1	0	1	0	1
Secondary metabolism	Aromatics degradation	M00811	Pathway	Nicotine degradation, pyrrolidine pathway, nicotine => succinate semialdehyde	1..5	0	1	0	1	0	1	0	1	0	1	0	1	0	1	0	1	0	1
Secondary metabolism	Biosynthesis of secondary metabolites	M00039	Pathway	Monolignol biosynthesis, phenylalanine/tyrosine => monolignol	10	0	1	0	1	0	1	0	1	0	1	0	1	0	1	0	1	0	1
Secondary metabolism	Biosynthesis of secondary metabolites	M00137	Pathway	Flavanone biosynthesis, phenylalanine => naringenin	5	0	1	0	1	0	1	0	1	0	1	0	1	0	1	0	1	0	1
Secondary metabolism	Biosynthesis of secondary metabolites	M00138	Pathway	Flavonoid biosynthesis, naringenin => pelargonidin	3	0	1	0	1	0	1	0	1	0	1	0	1	0	1	0	1	0	1
Secondary metabolism	Biosynthesis of secondary metabolites	M00369	Pathway	Cyanogenic glycoside biosynthesis, tyrosine => dhurrin	3	0	1	0	1	0	1	0	1	0	1	0	1	0	1	0	1	0	1
Secondary metabolism	Biosynthesis of secondary metabolites	M00370	Pathway	Glucosinolate biosynthesis, tryptophan => glucobrassicin	5	0	1	0	1	0	1	0	1	0	1	0	1	0	1	0	1	0	1
Secondary metabolism	Biosynthesis of secondary metabolites	M00661	Pathway	Paspaline biosynthesis, geranylgeranyl-PP + indoleglycerol phosphate => paspaline	3	0	1	0	1	0	1	0	1	0	1	0	1	0	1	0	1	0	1
Secondary metabolism	Biosynthesis of secondary metabolites	M00672	Pathway	Penicillin biosynthesis, aminoadipate + cycteine + valine => penicillin	3	0	1	0	1	0	1	0	1	0	1	0	1	0	1	0	1	0	1
Secondary metabolism	Biosynthesis of secondary metabolites	M00673	Pathway	Cephamycin C biosynthesis, aminoadipate + cycteine + valine => cephamycin C	8	0	1	0	1	0	1	0	1	0	1	0	1	0	1	0	1	0	1
Secondary metabolism	Biosynthesis of secondary metabolites	M00675	Pathway	Carbapenem-3-carboxylate biosynthesis, pyrroline-5-carboxylate + malonyl-CoA => carbapenem-3-carboxylate	3	0	1	0	1	0	1	0	1	0	1	0	1	0	1	0	1	0	1
Secondary metabolism	Biosynthesis of secondary metabolites	M00736	Pathway	Nocardicin A biosynthesis, L-pHPG + arginine + serine => nocardicin A	4	0	1	0	1	0	1	0	1	0	1	0	1	0	1	0	1	0	1
Secondary metabolism	Biosynthesis of secondary metabolites	M00674	Pathway	Clavaminate biosynthesis, arginine + glyceraldehyde-3P => clavaminate	4	0	1	0	1	0	1	0	1	0	1	0	1	0	1	0	1	0	1
Secondary metabolism	Biosynthesis of secondary metabolites	M00773	Pathway	Tylosin biosynthesis, methylmalonyl-CoA + malonyl-CoA => tylactone => tylosin	8	0	1	0	1	0	1	0	1	0	1	0	1	0	1	0	1	0	1
Secondary metabolism	Biosynthesis of secondary metabolites	M00774	Pathway	Erythromycin biosynthesis, propanoyl-CoA + methylmalonyl-CoA => deoxyerythronolide B => erythromycin A/B	6	0	1	0	1	0	1	0	1	0	1	0	1	0	1	0	1	0	1
Secondary metabolism	Biosynthesis of secondary metabolites	M00775	Pathway	Oleandomycin biosynthesis, malonyl-CoA + methylmalonyl-CoA => 8,8a-deoxyoleandolide => oleandomycin	5	0	1	0	1	0	1	0	1	0	1	0	1	0	1	0	1	0	1
Secondary metabolism	Biosynthesis of secondary metabolites	M00776	Pathway	Pikromycin/methymycin/neomethymycin biosynthesis, methylmalonyl-CoA + malonyl-CoA => narbonolide/10-deoxymethynolide => pikromycin/methymycin/neomethymycin	4	0	1	0	1	0	1	0	1	0	1	0	1	0	1	0	1	0	1
Secondary metabolism	Biosynthesis of secondary metabolites	M00777	Pathway	Avermectin biosynthesis, 2-methylbutanoyl-CoA/isobutyryl-CoA => 6,8a-Seco-6,8a-deoxy-5-oxoavermectin 1a/1b aglycone => avermectin A1a/B1a/A1b/B1b	5	0	1	0	1	0	1	0	1	0	1	0	1	0	1	0	1	0	1
Secondary metabolism	Biosynthesis of secondary metabolites	M00778	Pathway	Type II polyketide backbone biosynthesis, acyl-CoA + malonyl-CoA => polyketide	2..3	0	1	0	1	0	1	0	1	0	1	0	1	0	1	0	1	0	1
Secondary metabolism	Biosynthesis of secondary metabolites	M00779	Pathway	Dihydrokalafungin biosynthesis, octaketide => dihydrokalafungin	4	0	1	0	1	0	1	0	1	0	1	0	1	0	1	0	1	0	1
Secondary metabolism	Biosynthesis of secondary metabolites	M00780	Pathway	Tetracycline/oxytetracycline biosynthesis, pretetramide => tetracycline/oxytetracycline	7	0	1	0	1	0	1	0	1	0	1	0	1	0	1	0	1	0	1
Secondary metabolism	Biosynthesis of secondary metabolites	M00823	Pathway	Chlortetracycline biosynthesis, pretetramide => chlortetracycline	8	0	1	0	1	0	1	0	1	0	1	0	1	0	1	0	1	0	1
Secondary metabolism	Biosynthesis of secondary metabolites	M00781	Pathway	Nogalavinone/aklavinone biosynthesis, deoxynogalonate/deoxyaklanonate => nogalavinone/aklavinone	4	0	1	0	1	0	1	0	1	0	1	0	1	0	1	0	1	0	1
Secondary metabolism	Biosynthesis of secondary metabolites	M00782	Pathway	Mithramycin biosynthesis, 4-demethylpremithramycinone => mithramycin	8	0	1	0	1	0	1	0	1	0	1	0	1	0	1	0	1	0	1
Secondary metabolism	Biosynthesis of secondary metabolites	M00783	Pathway	Tetracenomycin C/8-demethyltetracenomycin C biosynthesis, tetracenomycin F2 => tetracenomycin C/8-demethyltetracenomycin C	5	0	1	0	1	0	1	0	1	0	1	0	1	0	1	0	1	0	1
Secondary metabolism	Biosynthesis of secondary metabolites	M00784	Pathway	Elloramycin biosynthesis, 8-demethyltetracenomycin C => elloramycin A	5	0	1	0	1	0	1	0	1	0	1	0	1	0	1	0	1	0	1
Secondary metabolism	Biosynthesis of secondary metabolites	M00786	Pathway	Fumitremorgin alkaloid biosynthesis, tryptophan + proline => fumitremorgin C/A	9	0	1	0	1	0	1	0	1	0	1	0	1	0	1	0	1	0	1
Secondary metabolism	Biosynthesis of secondary metabolites	M00789	Pathway	Rebeccamycin biosynthesis, tryptophan => rebeccamycin	6	0	1	0	1	0	1	0	1	0	1	0	1	0	1	0	1	0	1
Secondary metabolism	Biosynthesis of secondary metabolites	M00790	Pathway	Pyrrolnitrin biosynthesis, tryptophan => pyrrolnitrin	4	0	1	0	1	0	1	0	1	0	1	0	1	0	1	0	1	0	1
Secondary metabolism	Biosynthesis of secondary metabolites	M00805	Pathway	Staurosporine biosynthesis, tryptophan => staurosporine	7	0	1	0	1	0	1	0	1	0	1	0	1	0	1	0	1	0	1
Secondary metabolism	Biosynthesis of secondary metabolites	M00808	Pathway	Violacein biosynthesis, tryptophan => violacein	4	0	1	0	1	0	1	0	1	0	1	0	1	0	1	0	1	0	1
Secondary metabolism	Biosynthesis of secondary metabolites	M00814	Pathway	Acarbose biosynthesis, sedoheptulopyranose-7P => acarbose	8	0	1	0	1	0	1	0	1	0	1	0	1	0	1	0	1	0	1
Secondary metabolism	Biosynthesis of secondary metabolites	M00815	Pathway	Validamycin A biosynthesis, sedoheptulopyranose-7P => validamycin A	9	0	1	0	1	0	1	0	1	0	1	0	1	0	1	0	1	0	1
Secondary metabolism	Biosynthesis of secondary metabolites	M00785	Pathway	Cycloserine biosynthesis, arginine/serine => cycloserine	6	0	1	0	1	0	1	0	1	0	1	0	1	0	1	0	1	0	1
Secondary metabolism	Biosynthesis of secondary metabolites	M00787	Pathway	Bacilysin biosynthesis, prephenate => bacilysin	6	0	1	0	1	0	1	0	1	0	1	0	1	0	1	0	1	0	1
Secondary metabolism	Biosynthesis of secondary metabolites	M00788	Pathway	Terpentecin biosynthesis, GGAP => terpentecin	2	0	1	0	1	0	1	0	1	0	1	0	1	0	1	0	1	0	1
Secondary metabolism	Biosynthesis of secondary metabolites	M00819	Pathway	Pentalenolactone biosynthesis, farnesyl-PP => pentalenolactone	7	0	1	0	1	0	1	0	1	0	1	0	1	0	1	0	1	0	1
Secondary metabolism	Biosynthesis of secondary metabolites	M00848	Pathway	Aurachin biosynthesis, anthranilate => aurachin A	8	0	1	0	1	0	1	0	1	0	1	0	1	0	1	0	1	0	1
Secondary metabolism	Biosynthesis of secondary metabolites	M00824	Pathway	9-membered enediyne core biosynthesis, malonyl-CoA => 3-hydroxyhexadeca-4,6,8,10,12,14-hexaenoyl-ACP => 9-membered enediyne core	2	0	1	0	1	0	1	0	1	0	1	0	1	0	1	0	1	0	1
Secondary metabolism	Biosynthesis of secondary metabolites	M00825	Pathway	10-membered enediyne core biosynthesis, malonyl-CoA => 3-hydroxyhexadeca-4,6,8,10,12,14-hexaenoyl-ACP => 10-membered enediyne core	2	0	1	0	1	0	1	0	1	0	1	0	1	0	1	0	1	0	1
Secondary metabolism	Biosynthesis of secondary metabolites	M00826	Pathway	C-1027 benzoxazolinate moiety biosynthesis, chorismate => benzoxazolinyl-CoA	6	0	1	0	1	0	1	0	1	0	1	0	1	0	1	0	1	0	1
Secondary metabolism	Biosynthesis of secondary metabolites	M00827	Pathway	C-1027 beta-amino acid moiety biosynthesis, tyrosine => 3-chloro-4,5-dihydroxy-beta-phenylalanyl-PCP	6	0	1	0	1	0	1	0	1	0	1	0	1	0	1	0	1	0	1
Secondary metabolism	Biosynthesis of secondary metabolites	M00828	Pathway	Maduropeptin beta-hydroxy acid moiety biosynthesis, tyrosine => 3-(2-chloro-3-hydroxy-4-methoxyphenyl)-3-hydroxypropanoyl-PCP	5	0	1	0	1	0	1	0	1	0	1	0	1	0	1	0	1	0	1
Secondary metabolism	Biosynthesis of secondary metabolites	M00829	Pathway	3,6-Dimethylsalicylyl-CoA biosynthesis, malonyl-CoA => 6-methylsalicylate => 3,6-dimethylsalicylyl-CoA	3	0	1	0	1	0	1	0	1	0	1	0	1	0	1	0	1	0	1
Secondary metabolism	Biosynthesis of secondary metabolites	M00830	Pathway	Neocarzinostatin naphthoate moiety biosynthesis, malonyl-CoA => 2-hydroxy-5-methyl-1-naphthoate => 2-hydroxy-7-methoxy-5-methyl-1-naphthoyl-CoA	4	0	1	0	1	0	1	0	1	0	1	0	1	0	1	0	1	0	1
Secondary metabolism	Biosynthesis of secondary metabolites	M00831	Pathway	Kedarcidin 2-hydroxynaphthoate moiety biosynthesis, malonyl-CoA => 3,6,8-trihydroxy-2-naphthoate => 3-hydroxy-7,8-dimethoxy-6-isopropoxy-2-naphthoyl-CoA	5	0	1	0	1	0	1	0	1	0	1	0	1	0	1	0	1	0	1
Secondary metabolism	Biosynthesis of secondary metabolites	M00832	Pathway	Kedarcidin 2-aza-3-chloro-beta-tyrosine moiety biosynthesis, azatyrosine => 2-aza-3-chloro-beta-tyrosyl-PCP	5	0	1	0	1	0	1	0	1	0	1	0	1	0	1	0	1	0	1
Secondary metabolism	Biosynthesis of secondary metabolites	M00834	Pathway	Calicheamicin orsellinate moiety biosynthesis, malonyl-CoA => orsellinate-ACP => 5-iodo-2,3-dimethoxyorsellinate-ACP	5	0	1	0	1	0	1	0	1	0	1	0	1	0	1	0	1	0	1
Secondary metabolism	Biosynthesis of secondary metabolites	M00833	Pathway	Calicheamicin biosynthesis, calicheamicinone => calicheamicin	10	0	1	0	1	0	1	0	1	0	1	0	1	0	1	0	1	0	1
Secondary metabolism	Biosynthesis of secondary metabolites	M00835	Pathway	Pyocyanine biosynthesis, chorismate => pyocyanine	7	0	1	0	1	0	1	0	1	0	1	0	1	0	1	0	1	0	1
Secondary metabolism	Biosynthesis of secondary metabolites	M00837	Pathway	Prodigiosin biosynthesis, L-proline => prodigiosin	10	0	1	0	1	0	1	0	1	0	1	0	1	0	1	0	1	0	1
Secondary metabolism	Biosynthesis of secondary metabolites	M00838	Pathway	Undecylprodigiosin biosynthesis, L-proline => undecylprodigiosin	10	0	1	0	1	0	1	0	1	0	1	0	1	0	1	0	1	0	1
Energy metabolism	Photosynthesis	M00161	Complex	Photosystem II	6	0	1	0	1	0	1	0	1	0	1	0	1	0	1	0	1	0	1
Energy metabolism	Photosynthesis	M00163	Complex	Photosystem I	6	0	1	0	1	0	1	0	1	0	1	0	1	0	1	0	1	0	1
Energy metabolism	Photosynthesis	M00597	Complex	Anoxygenic photosystem II	2	0	1	0	1	0	1	0	1	0	1	0	1	0	1	0	1	0	1
Energy metabolism	Photosynthesis	M00598	Complex	Anoxygenic photosystem I	4	0	1	0	1	0	1	0	1	0	1	0	1	0	1	0	1	0	1
Energy metabolism	ATP synthesis	M00144	Complex	NADH:quinone oxidoreductase, prokaryotes	11..14	100	0	100	0	100	0	100	0	100	0	100	0	100	0	100	0	100	0
Energy metabolism	ATP synthesis	M00145	Complex	NAD(P)H:quinone oxidoreductase, chloroplasts and cyanobacteria	11	0	1	0	1	0	1	0	1	0	1	0	1	0	1	0	1	0	1
Energy metabolism	ATP synthesis	M00142	Complex	NADH:ubiquinone oxidoreductase, mitochondria	7	0	1	0	1	0	1	0	1	0	1	0	1	0	1	14.3	0.992	0	1
Energy metabolism	ATP synthesis	M00143	Complex	NADH dehydrogenase (ubiquinone) Fe-S protein/flavoprotein complex, mitochondria	10	0	1	10	0.999	0	1	0	1	0	1	0	1	0	1	0	1	0	1
Energy metabolism	ATP synthesis	M00146	Complex	NADH dehydrogenase (ubiquinone) 1 alpha subcomplex	14	0	1	0	1	0	1	0	1	0	1	0	1	0	1	0	1	0	1
Energy metabolism	ATP synthesis	M00147	Complex	NADH dehydrogenase (ubiquinone) 1 beta subcomplex	13	0	1	0	1	0	1	0	1	0	1	0	1	0	1	0	1	0	1
Energy metabolism	ATP synthesis	M00149	Complex	Succinate dehydrogenase, prokaryotes	4	100	0	100	0	100	0	100	0	100	0	100	0	100	0	100	0	100	0
Energy metabolism	ATP synthesis	M00150	Complex	Fumarate reductase, prokaryotes	4	0	1	0	1	0	1	0	1	0	1	0	1	0	1	0	1	0	1
Energy metabolism	ATP synthesis	M00148	Complex	Succinate dehydrogenase (ubiquinone)	4	0	1	0	1	0	1	0	1	0	1	0	1	0	1	0	1	0	1
Energy metabolism	ATP synthesis	M00162	Complex	Cytochrome b6f complex	8	12.5	0.996	12.5	0.996	12.5	0.996	12.5	0.996	12.5	0.996	12.5	0.996	12.5	0.996	12.5	0.996	12.5	0.996
Energy metabolism	ATP synthesis	M00151	Complex	Cytochrome bc1 complex respiratory unit	2..3	0	1	0	1	0	1	0	1	0	1	0	1	0	1	0	1	0	1
Energy metabolism	ATP synthesis	M00152	Complex	Cytochrome bc1 complex	9..10	0	1	0	1	0	1	0	1	0	1	0	1	0	1	0	1	0	1
Energy metabolism	ATP synthesis	M00154	Complex	Cytochrome c oxidase	15	6.7	1	6.7	1	0	1	6.7	1	6.7	1	6.7	1	6.7	1	6.7	1	6.7	1
Energy metabolism	ATP synthesis	M00155	Complex	Cytochrome c oxidase, prokaryotes	2..3	100	0	100	0	100	0	100	0	100	0	66.7	0.364	66.7	0.364	100	0	66.7	0.364
Energy metabolism	ATP synthesis	M00153	Complex	Cytochrome bd ubiquinol oxidase	3	0	1	0	1	0	1	0	1	0	1	0	1	0	1	0	1	0	1
Energy metabolism	ATP synthesis	M00417	Complex	Cytochrome o ubiquinol oxidase	4	0	1	0	1	0	1	0	1	0	1	0	1	0	1	0	1	0	1
Energy metabolism	ATP synthesis	M00416	Complex	Cytochrome aa3-600 menaquinol oxidase	4	0	1	0	1	0	1	0	1	0	1	0	1	0	1	0	1	0	1
Energy metabolism	ATP synthesis	M00156	Complex	Cytochrome c oxidase, cbb3-type	3..4	0	1	0	1	0	1	0	1	0	1	0	1	0	1	33.3	0.815	0	1
Energy metabolism	ATP synthesis	M00157	Complex	F-type ATPase, prokaryotes and chloroplasts	8	75	0.753	75	0.753	75	0.753	75	0.753	75	0.753	75	0.753	75	0.753	75	0.753	75	0.753
Energy metabolism	ATP synthesis	M00158	Complex	F-type ATPase, eukaryotes	15	0	1	0	1	0	1	0	1	0	1	0	1	6.7	1	0	1	0	1
Energy metabolism	ATP synthesis	M00159	Complex	V/A-type ATPase, prokaryotes	9	0	1	0	1	0	1	0	1	0	1	0	1	0	1	0	1	0	1
Energy metabolism	ATP synthesis	M00160	Complex	V-type ATPase, eukaryotes	13	0	1	0	1	0	1	0	1	0	1	0	1	0	1	0	1	0	1
Genetic information processing	DNA polymerase	M00260	Complex	DNA polymerase III complex, bacteria	6	83.3	0.129	83.3	0.129	66.7	0.578	83.3	0.129	83.3	0.129	83.3	0.129	83.3	0.129	83.3	0.129	66.7	0.578
Genetic information processing	DNA polymerase	M00264	Complex	DNA polymerase II complex, archaea	2	0	1	0	1	0	1	0	1	0	1	0	1	0	1	0	1	0	1
Genetic information processing	DNA polymerase	M00261	Complex	DNA polymerase alpha / primase complex	4	0	1	0	1	0	1	0	1	0	1	0	1	0	1	0	1	0	1
Genetic information processing	DNA polymerase	M00262	Complex	DNA polymerase delta complex	4	0	1	0	1	0	1	0	1	0	1	0	1	0	1	0	1	0	1
Genetic information processing	DNA polymerase	M00263	Complex	DNA polymerase epsilon complex	4	0	1	0	1	0	1	0	1	0	1	0	1	0	1	0	1	0	1
Genetic information processing	DNA polymerase	M00293	Complex	DNA polymerase zeta complex	2	0	1	0	1	0	1	0	1	0	1	0	1	0	1	0	1	0	1
Genetic information processing	DNA polymerase	M00294	Complex	DNA polymerase gamma complex	2	0	1	0	1	0	1	0	1	0	1	0	1	0	1	0	1	0	1
Genetic information processing	Replication system	M00284	Complex	Origin recognition complex	6	0	1	0	1	0	1	0	1	0	1	0	1	0	1	0	1	0	1
Genetic information processing	Replication system	M00285	Complex	MCM complex	6	0	1	0	1	0	1	0	1	0	1	0	1	0	1	0	1	0	1
Genetic information processing	Replication system	M00286	Complex	GINS complex	4	0	1	0	1	0	1	0	1	0	1	0	1	0	1	0	1	0	1
Genetic information processing	Replication system	M00288	Complex	RPA complex	3	0	1	0	1	0	1	0	1	0	1	0	1	0	1	0	1	0	1
Genetic information processing	Replication system	M00289	Complex	RF-C complex	3	0	1	0	1	0	1	0	1	0	1	0	1	0	1	0	1	0	1
Genetic information processing	Replication system	M00424	Complex	Shelterin complex	5	0	1	0	1	0	1	0	1	0	1	0	1	0	1	0	1	0	1
Genetic information processing	Repair system	M00296	Complex	BER complex	5	0	1	0	1	0	1	0	1	0	1	0	1	0	1	0	1	0	1
Genetic information processing	Repair system	M00290	Complex	Holo-TFIIH complex	10	10	0.999	10	0.999	10	0.999	10	0.999	10	0.999	10	0.999	0	1	10	0.999	10	0.999
Genetic information processing	Repair system	M00291	Complex	MRN complex	3	0	1	0	1	0	1	0	1	0	1	0	1	0	1	0	1	0	1
Genetic information processing	Repair system	M00292	Complex	MRX complex	3	0	1	0	1	0	1	0	1	0	1	0	1	0	1	0	1	0	1
Genetic information processing	Repair system	M00297	Complex	DNA-PK complex	3	0	1	0	1	0	1	0	1	0	1	0	1	0	1	0	1	0	1
Genetic information processing	Repair system	M00295	Complex	BRCA1-associated genome surveillance complex (BASC)	14	0	1	0	1	0	1	0	1	0	1	0	1	0	1	0	1	0	1
Genetic information processing	Repair system	M00413	Complex	FA core complex	10	0	1	0	1	0	1	0	1	0	1	0	1	0	1	0	1	0	1
Genetic information processing	Repair system	M00414	Complex	Bloom's syndrome complex	4	0	1	0	1	0	1	0	1	0	1	0	1	0	1	0	1	0	1
Genetic information processing	RNA polymerase	M00183	Complex	RNA polymerase, bacteria	3..4	75	0.593	75	0.593	75	0.593	75	0.593	75	0.593	75	0.593	75	0.593	75	0.593	75	0.593
Genetic information processing	RNA polymerase	M00184	Complex	RNA polymerase, archaea	12..13	0	1	0	1	0	1	0	1	0	1	0	1	0	1	0	1	0	1
Genetic information processing	RNA polymerase	M00180	Complex	RNA polymerase II, eukaryotes	12	0	1	0	1	0	1	0	1	0	1	0	1	0	1	0	1	0	1
Genetic information processing	RNA polymerase	M00181	Complex	RNA polymerase III, eukaryotes	16	0	1	0	1	0	1	0	1	0	1	0	1	0	1	0	1	0	1
Genetic information processing	RNA polymerase	M00182	Complex	RNA polymerase I, eukaryotes	12	0	1	0	1	0	1	0	1	0	1	0	1	0	1	0	1	0	1
Genetic information processing	Spliceosome	M00351	Complex	Spliceosome, U1-snRNP	10	0	1	0	1	0	1	0	1	0	1	0	1	0	1	0	1	0	1
Genetic information processing	Spliceosome	M00352	Complex	Spliceosome, U2-snRNP	20	0	1	0	1	0	1	0	1	0	1	0	1	0	1	0	1	0	1
Genetic information processing	Spliceosome	M00354	Complex	Spliceosome, U4/U6.U5 tri-snRNP	30	0	1	0	1	0	1	0	1	0	1	0	1	0	1	0	1	0	1
Genetic information processing	Spliceosome	M00355	Complex	Spliceosome, 35S U5-snRNP	31	0	1	0	1	0	1	0	1	0	1	0	1	0	1	0	1	0	1
Genetic information processing	Spliceosome	M00353	Complex	Spliceosome, Prp19/CDC5L complex	9	0	1	0	1	0	1	0	1	0	1	0	1	0	1	0	1	0	1
Genetic information processing	Spliceosome	M00396	Complex	Lsm 2-8 complex	7	0	1	0	1	0	1	0	1	0	1	0	1	0	1	0	1	0	1
Genetic information processing	Spliceosome	M00397	Complex	Lsm 1-7 complex	7	0	1	0	1	0	1	0	1	0	1	0	1	0	1	0	1	0	1
Genetic information processing	Spliceosome	M00398	Complex	Sm core complex	7	0	1	0	1	0	1	0	1	0	1	0	1	0	1	0	1	0	1
Genetic information processing	Spliceosome	M00399	Complex	Cap binding complex	2	0	1	0	1	0	1	0	1	0	1	0	1	0	1	0	1	0	1
Genetic information processing	RNA processing	M00425	Complex	H/ACA ribonucleoprotein complex	4	0	1	0	1	0	1	0	1	0	1	0	1	0	1	0	1	0	1
Genetic information processing	RNA processing	M00426	Complex	Survival motor neuron (SMN) complex	2	0	1	0	1	0	1	0	1	0	1	0	1	0	1	0	1	0	1
Genetic information processing	RNA processing	M00427	Complex	Nuclear pore complex	33	0	1	0	1	0	1	0	1	0	1	0	1	0	1	0	1	0	1
Genetic information processing	RNA processing	M00428	Complex	eIF4F complex	3	0	1	0	1	0	1	0	1	0	1	0	1	0	1	0	1	0	1
Genetic information processing	RNA processing	M00430	Complex	Exon junction complex (EJC)	15	0	1	0	1	0	1	0	1	0	1	0	1	0	1	0	1	0	1
Genetic information processing	RNA processing	M00405	Complex	THC complex	5	0	1	0	1	0	1	0	1	0	1	0	1	0	1	0	1	0	1
Genetic information processing	RNA processing	M00406	Complex	TREX complex	8	0	1	0	1	0	1	0	1	0	1	0	1	0	1	0	1	0	1
Genetic information processing	RNA processing	M00390	Complex	Exosome, archaea	3	0	1	0	1	0	1	0	1	0	1	0	1	0	1	0	1	0	1
Genetic information processing	RNA processing	M00391	Complex	Exosome, eukaryotes	10	0	1	0	1	0	1	0	1	0	1	0	1	0	1	0	1	0	1
Genetic information processing	RNA processing	M00392	Complex	Ski complex	3	0	1	0	1	0	1	0	1	0	1	0	1	0	1	0	1	0	1
Genetic information processing	RNA processing	M00393	Complex	TRAMP complex	3	0	1	0	1	0	1	0	1	0	1	0	1	0	1	0	1	0	1
Genetic information processing	RNA processing	M00394	Complex	RNA degradosome	4	50	0.753	50	0.753	25	0.996	50	0.753	50	0.753	50	0.753	50	0.753	50	0.753	50	0.753
Genetic information processing	RNA processing	M00395	Complex	Decapping complex	5	0	1	0	1	0	1	0	1	0	1	0	1	0	1	0	1	0	1
Genetic information processing	Ribosome	M90000	Complex	Ribosome, prokaryote	79	62	1	57	1	59.5	1	57	1	62	1	59.5	1	63.3	1	58.2	1	59.5	1
Genetic information processing	Ribosome	M91000	Complex	Ribosome, all	130	37.7	1	34.6	1	36.1	1	34.6	1	37.7	1	36.1	1	38.5	1	35.4	1	36.1	1
Genetic information processing	Ribosome	M00178	Complex	Ribosome, bacteria	52	94.2	1	86.5	1	90.4	1	86.5	1	94.2	1	90.4	1	96.2	1	88.5	1	90.4	1
Genetic information processing	Ribosome	M00179	Complex	Ribosome, archaea	58	50	1	48.3	1	50	1	50	1	50	1	48.3	1	51.7	1	50	1	48.3	1
Genetic information processing	Ribosome	M00177	Complex	Ribosome, eukaryotes	77	0	1	0	1	0	1	0	1	0	1	0	1	0	1	0	1	0	1
Genetic information processing	Proteasome	M00340	Complex	Proteasome, 20S core particle	14	0	1	0	1	0	1	0	1	0	1	0	1	0	1	0	1	0	1
Genetic information processing	Proteasome	M00341	Complex	Proteasome, 19S regulatory particle (PA700)	19	0	1	0	1	0	1	0	1	0	1	0	1	0	1	0	1	0	1
Genetic information processing	Proteasome	M00337	Complex	Immunoproteasome	16	0	1	0	1	0	1	0	1	0	1	0	1	0	1	0	1	0	1
Genetic information processing	Proteasome	M00342	Complex	Bacterial proteasome	4	0	1	0	1	0	1	0	1	0	1	0	1	0	1	0	1	0	1
Genetic information processing	Proteasome	M00343	Complex	Archaeal proteasome	3	0	1	0	1	0	1	0	1	0	1	0	1	0	1	0	1	0	1
Genetic information processing	Ubiquitin system	M00379	Complex	SCF-MET30 complex	4	0	1	0	1	0	1	0	1	0	1	0	1	0	1	0	1	0	1
Genetic information processing	Ubiquitin system	M00380	Complex	SCF-BTRC complex	4	0	1	0	1	0	1	0	1	0	1	0	1	0	1	0	1	0	1
Genetic information processing	Ubiquitin system	M00381	Complex	SCF-SKP2 complex	4	0	1	0	1	0	1	0	1	0	1	0	1	0	1	0	1	0	1
Genetic information processing	Ubiquitin system	M00382	Complex	SCF-FBS complex	4	0	1	0	1	0	1	0	1	0	1	0	1	0	1	0	1	0	1
Genetic information processing	Ubiquitin system	M00407	Complex	SCF-CDC4 complex	4	0	1	0	1	0	1	0	1	0	1	0	1	0	1	0	1	0	1
Genetic information processing	Ubiquitin system	M00411	Complex	SCF-GRR1 complex	4	0	1	0	1	0	1	0	1	0	1	0	1	0	1	0	1	0	1
Genetic information processing	Ubiquitin system	M00383	Complex	ECV complex	5	0	1	0	1	0	1	0	1	0	1	0	1	0	1	0	1	0	1
Genetic information processing	Ubiquitin system	M00384	Complex	Cul3-SPOP complex	3	0	1	0	1	0	1	0	1	0	1	0	1	0	1	0	1	0	1
Genetic information processing	Ubiquitin system	M00385	Complex	Cul4-DDB1-DDB2 complex	4	0	1	0	1	0	1	0	1	0	1	0	1	0	1	0	1	0	1
Genetic information processing	Ubiquitin system	M00386	Complex	Cul4-DDB1-CSA complex	4	0	1	0	1	0	1	0	1	0	1	0	1	0	1	0	1	0	1
Genetic information processing	Ubiquitin system	M00387	Complex	SCF-FBW7 complex	4	0	1	0	1	0	1	0	1	0	1	0	1	0	1	0	1	0	1
Genetic information processing	Ubiquitin system	M00388	Complex	ECS complex	5	0	1	0	1	0	1	0	1	0	1	0	1	0	1	0	1	0	1
Genetic information processing	Ubiquitin system	M00389	Complex	APC/C complex	12	0	1	0	1	0	1	0	1	0	1	0	1	0	1	0	1	0	1
Genetic information processing	Protein processing	M00400	Complex	p97-Ufd1-Npl4 complex	3	33.3	0.952	33.3	0.952	33.3	0.952	33.3	0.952	33.3	0.952	0	1	33.3	0.952	0	1	0	1
Genetic information processing	Protein processing	M00401	Complex	Sec61 complex	3	0	1	0	1	0	1	0	1	0	1	0	1	0	1	0	1	0	1
Genetic information processing	Protein processing	M00402	Complex	Translocon-associated protein (TRAP) complex	4	0	1	0	1	0	1	0	1	0	1	0	1	0	1	0	1	0	1
Genetic information processing	Protein processing	M00403	Complex	HRD1/SEL1 ERAD complex	10	10	0.999	10	0.999	10	0.999	10	0.999	10	0.999	0	1	10	0.999	0	1	0	1
Genetic information processing	Protein processing	M00404	Complex	COPII complex	5	0	1	0	1	0	1	0	1	0	1	0	1	0	1	0	1	0	1
Genetic information processing	Protein processing	M00408	Complex	ESCRT-0 complex	2	0	1	0	1	0	1	0	1	0	1	0	1	0	1	0	1	0	1
Genetic information processing	Protein processing	M00409	Complex	ESCRT-I complex	4	0	1	0	1	0	1	0	1	0	1	0	1	0	1	0	1	0	1
Genetic information processing	Protein processing	M00410	Complex	ESCRT-II complex	3	0	1	0	1	0	1	0	1	0	1	0	1	0	1	0	1	0	1
Genetic information processing	Protein processing	M00412	Complex	ESCRT-III complex	9	0	1	0	1	0	1	0	1	0	1	0	1	0	1	0	1	0	1
Environmental information processing	Mineral and organic ion transport system	M00185	Complex	Sulfate transport system	4	0	1	0	1	0	1	0	1	0	1	0	1	0	1	0	1	0	1
Environmental information processing	Mineral and organic ion transport system	M00189	Complex	Molybdate transport system	3	66.7	0.571	66.7	0.571	66.7	0.571	66.7	0.571	66.7	0.571	100	0	100	0	100	0	100	0
Environmental information processing	Mineral and organic ion transport system	M00423	Complex	Molybdate/tungstate transport system	3	0	1	0	1	0	1	0	1	0	1	0	1	0	1	0	1	0	1
Environmental information processing	Mineral and organic ion transport system	M00186	Complex	Tungstate transport system	3	0	1	0	1	0	1	0	1	0	1	0	1	0	1	0	1	0	1
Environmental information processing	Mineral and organic ion transport system	M00438	Complex	Nitrate/nitrite transport system	3	0	1	0	1	0	1	0	1	33.3	0.857	0	1	0	1	0	1	0	1
Environmental information processing	Mineral and organic ion transport system	M00321	Complex	Bicarbonate transport system	4	0	1	0	1	0	1	0	1	0	1	0	1	0	1	0	1	0	1
Environmental information processing	Mineral and organic ion transport system	M00188	Complex	NitT/TauT family transport system	3	100	0	100	0	100	0	100	0	100	0	100	0	100	0	100	0	100	0
Environmental information processing	Mineral and organic ion transport system	M00435	Complex	Taurine transport system	3	0	1	0	1	0	1	0	1	33.3	0.857	0	1	0	1	0	1	0	1
Environmental information processing	Mineral and organic ion transport system	M00436	Complex	Sulfonate transport system	3	0	1	0	1	0	1	0	1	0	1	0	1	0	1	0	1	0	1
Environmental information processing	Mineral and organic ion transport system	M00437	Complex	Phthalate transport system	3	0	1	0	1	0	1	0	1	0	1	0	1	0	1	0	1	0	1
Environmental information processing	Mineral and organic ion transport system	M00190	Complex	Iron(III) transport system	3	33.3	0.857	33.3	0.857	33.3	0.857	33.3	0.857	33.3	0.857	33.3	0.857	33.3	0.857	33.3	0.857	33.3	0.857
Environmental information processing	Mineral and organic ion transport system	M00191	Complex	Thiamine transport system	3	66.7	0.571	100	0	66.7	0.571	66.7	0.571	66.7	0.571	66.7	0.571	66.7	0.571	66.7	0.571	66.7	0.571
Environmental information processing	Mineral and organic ion transport system	M00299	Complex	Spermidine/putrescine transport system	4	100	0	100	0	100	0	100	0	100	0	100	0	100	0	100	0	100	0
Environmental information processing	Mineral and organic ion transport system	M00300	Complex	Putrescine transport system	4	0	1	0	1	0	1	0	1	0	1	0	1	0	1	0	1	25	0.933
Environmental information processing	Mineral and organic ion transport system	M00193	Complex	Putative spermidine/putrescine transport system	4	75	0.533	75	0.533	0	1	75	0.533	100	0	100	0	75	0.533	100	0	0	1
Environmental information processing	Mineral and organic ion transport system	M00301	Complex	Mannopine transport system	4	0	1	0	1	0	1	0	1	0	1	0	1	0	1	0	1	0	1
Environmental information processing	Mineral and organic ion transport system	M00302	Complex	2-Aminoethylphosphonate transport system	4	0	1	0	1	0	1	0	1	0	1	0	1	0	1	0	1	0	1
Environmental information processing	Mineral and organic ion transport system	M00208	Complex	Glycine betaine/proline transport system	3	0	1	0	1	0	1	0	1	0	1	0	1	0	1	0	1	0	1
Environmental information processing	Mineral and organic ion transport system	M00209	Complex	Osmoprotectant transport system	3	0	1	0	1	0	1	0	1	0	1	0	1	0	1	0	1	0	1
Environmental information processing	Mineral and organic ion transport system	M00442	Complex	Putative hydroxymethylpyrimidine transport system	3	66.7	0.571	66.7	0.571	66.7	0.571	0	1	66.7	0.571	33.3	0.857	66.7	0.571	66.7	0.571	33.3	0.857
Environmental information processing	Mineral and organic ion transport system	M00192	Complex	Putative thiamine transport system	3	0	1	0	1	0	1	0	1	0	1	0	1	0	1	0	1	0	1
Environmental information processing	Saccharide, polyol, and lipid transport system	M00194	Complex	Maltose/maltodextrin transport system	4	25	0.878	25	0.878	25	0.878	25	0.878	25	0.878	25	0.878	25	0.878	25	0.878	25	0.878
Environmental information processing	Saccharide, polyol, and lipid transport system	M00196	Complex	Raffinose/stachyose/melibiose transport system	4	25	0.875	25	0.875	25	0.875	25	0.875	25	0.875	25	0.875	25	0.875	25	0.875	25	0.875
Environmental information processing	Saccharide, polyol, and lipid transport system	M00201	Complex	alpha-Glucoside transport system	3	0	1	0	1	33.3	0.857	0	1	0	1	0	1	33.3	0.857	0	1	33.3	0.857
Environmental information processing	Saccharide, polyol, and lipid transport system	M00203	Complex	Glucose/arabinose transport system	3	0	1	0	1	0	1	0	1	0	1	0	1	0	1	0	1	33.3	0.857
Environmental information processing	Saccharide, polyol, and lipid transport system	M00605	Complex	Glucose/mannose transport system	4	100	0	100	0	100	0	50	0.75	100	0	100	0	100	0	100	0	100	0
Environmental information processing	Saccharide, polyol, and lipid transport system	M00204	Complex	Trehalose/maltose transport system	4	0	1	0	1	0	1	0	1	0	1	0	1	0	1	0	1	0	1
Environmental information processing	Saccharide, polyol, and lipid transport system	M00604	Complex	Trehalose transport system	3	0	1	0	1	0	1	0	1	0	1	0	1	0	1	0	1	0	1
Environmental information processing	Saccharide, polyol, and lipid transport system	M00205	Complex	N-Acetylglucosamine transport system	3	0	1	0	1	0	1	0	1	0	1	0	1	0	1	0	1	0	1
Environmental information processing	Saccharide, polyol, and lipid transport system	M00206	Complex	Cellobiose transport system	4	25	0.875	25	0.875	25	0.875	25	0.875	25	0.875	25	0.875	25	0.875	25	0.875	25	0.875
Environmental information processing	Saccharide, polyol, and lipid transport system	M00606	Complex	N,N'-Diacetylchitobiose transport system	4	25	0.875	25	0.875	25	0.875	25	0.875	25	0.875	25	0.875	25	0.875	25	0.875	25	0.875
Environmental information processing	Saccharide, polyol, and lipid transport system	M00601	Complex	Putative chitobiose transport system	3	0	1	0	1	0	1	0	1	0	1	0	1	0	1	0	1	0	1
Environmental information processing	Saccharide, polyol, and lipid transport system	M00213	Complex	L-Arabinose transport system	3	0	1	0	1	0	1	0	1	0	1	0	1	0	1	0	1	0	1
Environmental information processing	Saccharide, polyol, and lipid transport system	M00199	Complex	L-Arabinose/lactose transport system	3	0	1	0	1	0	1	0	1	0	1	0	1	0	1	0	1	0	1
Environmental information processing	Saccharide, polyol, and lipid transport system	M00202	Complex	Oligogalacturonide transport system	3	0	1	0	1	0	1	0	1	0	1	0	1	0	1	0	1	0	1
Environmental information processing	Saccharide, polyol, and lipid transport system	M00600	Complex	alpha-1,4-Digalacturonate transport system	3	0	1	0	1	0	1	0	1	0	1	0	1	0	1	0	1	0	1
Environmental information processing	Saccharide, polyol, and lipid transport system	M00603	Complex	Putative aldouronate transport system	3	0	1	0	1	0	1	0	1	0	1	0	1	0	1	0	1	0	1
Environmental information processing	Saccharide, polyol, and lipid transport system	M00214	Complex	Methyl-galactoside transport system	3	0	1	0	1	0	1	0	1	0	1	0	1	0	1	0	1	0	1
Environmental information processing	Saccharide, polyol, and lipid transport system	M00215	Complex	D-Xylose transport system	3	0	1	0	1	0	1	0	1	0	1	0	1	0	1	0	1	0	1
Environmental information processing	Saccharide, polyol, and lipid transport system	M00619	Complex	Xylobiose transport system	3	0	1	0	1	0	1	0	1	0	1	0	1	0	1	0	1	0	1
Environmental information processing	Saccharide, polyol, and lipid transport system	M00216	Complex	Multiple sugar transport system	3	0	1	0	1	0	1	0	1	0	1	0	1	0	1	0	1	0	1
Environmental information processing	Saccharide, polyol, and lipid transport system	M00217	Complex	D-Allose transport system	3	0	1	0	1	0	1	0	1	0	1	0	1	0	1	0	1	0	1
Environmental information processing	Saccharide, polyol, and lipid transport system	M00218	Complex	Fructose transport system	3	0	1	0	1	0	1	0	1	0	1	0	1	0	1	0	1	0	1
Environmental information processing	Saccharide, polyol, and lipid transport system	M00219	Complex	AI-2 transport system	4	0	1	0	1	0	1	0	1	0	1	0	1	0	1	0	1	0	1
Environmental information processing	Saccharide, polyol, and lipid transport system	M00220	Complex	Rhamnose transport system	4	75	0.533	75	0.533	0	1	0	1	0	1	75	0.533	0	1	0	1	25	0.933
Environmental information processing	Saccharide, polyol, and lipid transport system	M00212	Complex	Ribose transport system	3	100	0	100	0	33.3	0.857	100	0	33.3	0.857	100	0	0	1	100	0	66.7	0.571
Environmental information processing	Saccharide, polyol, and lipid transport system	M00590	Complex	Erythritol transport system	3	0	1	0	1	0	1	0	1	0	1	0	1	0	1	0	1	0	1
Environmental information processing	Saccharide, polyol, and lipid transport system	M00591	Complex	Putative xylitol transport system	3	0	1	0	1	0	1	0	1	0	1	0	1	0	1	0	1	0	1
Environmental information processing	Saccharide, polyol, and lipid transport system	M00592	Complex	Inositol transport system	3	0	1	0	1	0	1	0	1	0	1	0	1	0	1	0	1	0	1
Environmental information processing	Saccharide, polyol, and lipid transport system	M00593	Complex	Inositol transport system	3	0	1	0	1	0	1	0	1	0	1	0	1	0	1	0	1	0	1
Environmental information processing	Saccharide, polyol, and lipid transport system	M00599	Complex	Inositol-phosphate transport system	4	0	1	0	1	0	1	0	1	0	1	100	0	75	0.533	100	0	100	0
Environmental information processing	Saccharide, polyol, and lipid transport system	M00197	Complex	Putative fructooligosaccharide transport system	4	25	0.875	25	0.875	25	0.875	25	0.875	25	0.875	25	0.875	25	0.875	25	0.875	25	0.875
Environmental information processing	Saccharide, polyol, and lipid transport system	M00607	Complex	Glycerol transport system	5	0	1	0	1	0	1	0	1	0	1	0	1	0	1	0	1	0	1
Environmental information processing	Saccharide, polyol, and lipid transport system	M00198	Complex	Putative sn-glycerol-phosphate transport system	4	0	1	0	1	0	1	0	1	0	1	0	1	0	1	0	1	0	1
Environmental information processing	Saccharide, polyol, and lipid transport system	M00200	Complex	Putative sorbitol/mannitol transport system	4	25	0.878	25	0.878	25	0.878	25	0.878	25	0.878	25	0.878	25	0.878	25	0.878	25	0.878
Environmental information processing	Saccharide, polyol, and lipid transport system	M00602	Complex	Arabinosaccharide transport system	4	25	0.875	25	0.875	25	0.875	25	0.875	25	0.875	25	0.875	25	0.875	25	0.875	25	0.875
Environmental information processing	Saccharide, polyol, and lipid transport system	M00669	Complex	gamma-Hexachlorocyclohexane transport system	4	0	1	0	1	0	1	0	1	0	1	0	1	0	1	0	1	0	1
Environmental information processing	Saccharide, polyol, and lipid transport system	M00210	Complex	Phospholipid transport system	5	0	1	0	1	0	1	0	1	0	1	0	1	0	1	0	1	0	1
Environmental information processing	Saccharide, polyol, and lipid transport system	M00670	Complex	Mce transport system	4	0	1	0	1	0	1	0	1	0	1	0	1	0	1	0	1	0	1
Environmental information processing	Saccharide, polyol, and lipid transport system	M00491	Complex	arabinogalactan oligomer/maltooligosaccharide transport system	4	100	0	100	0	100	0	100	0	100	0	100	0	100	0	100	0	100	0
Environmental information processing	Saccharide, polyol, and lipid transport system	M00207	Complex	Putative multiple sugar transport system	4	100	0	100	0	100	0	100	0	100	0	100	0	100	0	100	0	100	0
Environmental information processing	Saccharide, polyol, and lipid transport system	M00221	Complex	Putative simple sugar transport system	3	100	0	100	0	100	0	100	0	100	0	100	0	100	0	100	0	100	0
Environmental information processing	Saccharide, polyol, and lipid transport system	M00211	Complex	Putative ABC transport system	2	0	1	0	1	0	1	0	1	0	1	0	1	0	1	0	1	0	1
Environmental information processing	Phosphate and amino acid transport system	M00222	Complex	Phosphate transport system	4	100	0	100	0	100	0	100	0	100	0	100	0	100	0	100	0	100	0
Environmental information processing	Phosphate and amino acid transport system	M00223	Complex	Phosphonate transport system	3	100	0	100	0	100	0	100	0	100	0	100	0	100	0	100	0	100	0
Environmental information processing	Phosphate and amino acid transport system	M00225	Complex	Lysine/arginine/ornithine transport system	4	0	1	0	1	0	1	0	1	0	1	0	1	0	1	0	1	0	1
Environmental information processing	Phosphate and amino acid transport system	M00226	Complex	Histidine transport system	4	0	1	0	1	0	1	0	1	0	1	0	1	0	1	0	1	0	1
Environmental information processing	Phosphate and amino acid transport system	M00227	Complex	Glutamine transport system	3	33.3	0.857	33.3	0.857	33.3	0.857	33.3	0.857	33.3	0.857	33.3	0.857	33.3	0.857	33.3	0.857	33.3	0.857
Environmental information processing	Phosphate and amino acid transport system	M00229	Complex	Arginine transport system	4	0	1	0	1	0	1	0	1	0	1	0	1	0	1	0	1	0	1
Environmental information processing	Phosphate and amino acid transport system	M00230	Complex	Glutamate/aspartate transport system	4	0	1	0	1	0	1	0	1	0	1	0	1	0	1	0	1	0	1
Environmental information processing	Phosphate and amino acid transport system	M00231	Complex	Octopine/nopaline transport system	4	0	1	0	1	0	1	0	1	0	1	0	1	0	1	0	1	0	1
Environmental information processing	Phosphate and amino acid transport system	M00232	Complex	General L-amino acid transport system	4	0	1	0	1	0	1	25	0.933	0	1	0	1	0	1	0	1	0	1
Environmental information processing	Phosphate and amino acid transport system	M00233	Complex	Glutamate transport system	4	25	0.933	25	0.933	25	0.933	25	0.933	25	0.933	25	0.933	25	0.933	25	0.933	25	0.933
Environmental information processing	Phosphate and amino acid transport system	M00234	Complex	Cystine transport system	3	0	1	0	1	0	1	0	1	0	1	0	1	0	1	0	1	0	1
Environmental information processing	Phosphate and amino acid transport system	M00585	Complex	L-Cystine transport system	5	0	1	0	1	0	1	0	1	0	1	0	1	0	1	0	1	0	1
Environmental information processing	Phosphate and amino acid transport system	M00235	Complex	Arginine/ornithine transport system	4	0	1	0	1	0	1	0	1	0	1	0	1	0	1	0	1	0	1
Environmental information processing	Phosphate and amino acid transport system	M00587	Complex	Arginine/lysine/histidine/glutamine transport system	2	0	1	0	1	0	1	0	1	0	1	0	1	0	1	0	1	0	1
Environmental information processing	Phosphate and amino acid transport system	M00589	Complex	Putative lysine transport system	3	0	1	0	1	0	1	0	1	0	1	0	1	0	1	0	1	0	1
Environmental information processing	Phosphate and amino acid transport system	M00237	Complex	Branched-chain amino acid transport system	5	100	0	100	0	100	0	100	0	100	0	100	0	100	0	100	0	100	0
Environmental information processing	Phosphate and amino acid transport system	M00322	Complex	Neutral amino acid transport system	5	0	1	0	1	0	1	0	1	0	1	0	1	0	1	0	1	0	1
Environmental information processing	Phosphate and amino acid transport system	M00323	Complex	Urea transport system	5	20	0.968	20	0.968	20	0.968	20	0.968	0	1	0	1	0	1	0	1	0	1
Environmental information processing	Phosphate and amino acid transport system	M00238	Complex	D-Methionine transport system	3	0	1	0	1	0	1	0	1	0	1	0	1	0	1	0	1	0	1
Environmental information processing	Phosphate and amino acid transport system	M00228	Complex	Putative glutamine transport system	3	33.3	0.857	33.3	0.857	33.3	0.857	0	1	33.3	0.857	66.7	0.571	66.7	0.571	66.7	0.571	66.7	0.571
Environmental information processing	Phosphate and amino acid transport system	M00586	Complex	Putative amino-acid transport system	3	0	1	0	1	0	1	0	1	0	1	0	1	0	1	0	1	0	1
Environmental information processing	Phosphate and amino acid transport system	M00236	Complex	Putative polar amino acid transport system	3	66.7	0.571	66.7	0.571	66.7	0.571	33.3	0.857	66.7	0.571	66.7	0.571	66.7	0.571	66.7	0.571	66.7	0.571
Environmental information processing	Peptide and nickel transport system	M00439	Complex	Oligopeptide transport system	5	100	0	100	0	80	0.516	40	0.903	100	0	100	0	80	0.516	100	0	100	0
Environmental information processing	Peptide and nickel transport system	M00324	Complex	Dipeptide transport system	5	20	0.968	20	0.968	20	0.968	0	1	0	1	0	1	20	0.968	20	0.968	0	1
Environmental information processing	Peptide and nickel transport system	M00566	Complex	Dipeptide transport system, Firmicutes	4	0	1	0	1	0	1	0	1	0	1	0	1	0	1	0	1	0	1
Environmental information processing	Peptide and nickel transport system	M00739	Complex	Cationic peptide transport system	5	0	1	0	1	0	1	0	1	0	1	0	1	0	1	0	1	0	1
Environmental information processing	Peptide and nickel transport system	M00440	Complex	Nickel transport system	5	0	1	0	1	0	1	0	1	0	1	0	1	0	1	0	1	0	1
Environmental information processing	Peptide and nickel transport system	M00348	Complex	Glutathione transport system	4	0	1	0	1	0	1	0	1	0	1	0	1	0	1	0	1	0	1
Environmental information processing	Peptide and nickel transport system	M00239	Complex	Peptides/nickel transport system	5	80	0.516	100	0	100	0	100	0	100	0	100	0	100	0	60	0.774	100	0
Environmental information processing	Peptide and nickel transport system	M00349	Complex	Microcin C transport system	4	0	1	0	1	0	1	0	1	0	1	0	1	0	1	0	1	0	1
Environmental information processing	Metallic cation, iron-siderophore and vitamin B12 transport system	M00240	Complex	Iron complex transport system	3	100	0	100	0	100	0	100	0	100	0	100	0	100	0	100	0	100	0
Environmental information processing	Metallic cation, iron-siderophore and vitamin B12 transport system	M00241	Complex	Vitamin B12 transport system	3	0	1	0	1	0	1	0	1	0	1	0	1	0	1	0	1	0	1
Environmental information processing	Metallic cation, iron-siderophore and vitamin B12 transport system	M00316	Complex	Manganese transport system	3	0	1	0	1	0	1	0	1	0	1	0	1	0	1	0	1	0	1
Environmental information processing	Metallic cation, iron-siderophore and vitamin B12 transport system	M00242	Complex	Zinc transport system	3	33.3	0.857	33.3	0.857	33.3	0.857	33.3	0.857	33.3	0.857	0	1	0	1	33.3	0.857	0	1
Environmental information processing	Metallic cation, iron-siderophore and vitamin B12 transport system	M00318	Complex	Iron/zinc/manganese/copper transport system	3	0	1	0	1	0	1	0	1	0	1	0	1	0	1	0	1	0	1
Environmental information processing	Metallic cation, iron-siderophore and vitamin B12 transport system	M00317	Complex	Manganese/iron transport system	4	0	1	0	1	0	1	0	1	0	1	0	1	0	1	0	1	0	1
Environmental information processing	Metallic cation, iron-siderophore and vitamin B12 transport system	M00791	Complex	Manganese/zinc transport system	3	0	1	0	1	0	1	0	1	0	1	0	1	0	1	0	1	0	1
Environmental information processing	Metallic cation, iron-siderophore and vitamin B12 transport system	M00792	Complex	Manganese/zinc transport system	3	0	1	0	1	0	1	0	1	0	1	0	1	33.3	0.857	0	1	0	1
Environmental information processing	Metallic cation, iron-siderophore and vitamin B12 transport system	M00319	Complex	Manganese/zinc/iron transport system	4	100	0	100	0	100	0	100	0	100	0	100	0	100	0	100	0	50	0.8
Environmental information processing	Metallic cation, iron-siderophore and vitamin B12 transport system	M00243	Complex	Manganese/iron transport system	3	66.7	0.571	33.3	0.857	66.7	0.571	66.7	0.571	33.3	0.857	66.7	0.571	66.7	0.571	33.3	0.857	66.7	0.571
Environmental information processing	Metallic cation, iron-siderophore and vitamin B12 transport system	M00245	Complex	Cobalt/nickel transport system	4	75	0.753	75	0.753	75	0.753	75	0.753	75	0.753	75	0.753	25	0.988	75	0.753	50	0.941
Environmental information processing	Metallic cation, iron-siderophore and vitamin B12 transport system	M00246	Complex	Nickel transport system	4	75	0.379	75	0.379	75	0.379	75	0.379	75	0.379	75	0.379	25	0.97	75	0.379	50	0.852
Environmental information processing	Metallic cation, iron-siderophore and vitamin B12 transport system	M00581	Complex	Biotin transport system	3	33.3	0.8	33.3	0.8	33.3	0.8	33.3	0.8	33.3	0.8	33.3	0.8	33.3	0.8	33.3	0.8	33.3	0.8
Environmental information processing	Metallic cation, iron-siderophore and vitamin B12 transport system	M00582	Complex	Energy-coupling factor transport system	4	100	0	75	0.571	100	0	100	0	50	0.856	100	0	50	0.856	100	0	100	0
Environmental information processing	Metallic cation, iron-siderophore and vitamin B12 transport system	M00244	Complex	Putative zinc/manganese transport system	3	0	1	0	1	0	1	0	1	33.3	0.857	0	1	0	1	33.3	0.857	0	1
Environmental information processing	Metallic cation, iron-siderophore and vitamin B12 transport system	M00247	Complex	Putative ABC transport system	3	0	1	0	1	0	1	0	1	0	1	0	1	0	1	0	1	0	1
Environmental information processing	ABC-2 type and other transport systems	M00298	Complex	Multidrug/hemolysin transport system	2	0	1	0	1	0	1	0	1	0	1	0	1	0	1	0	1	0	1
Environmental information processing	ABC-2 type and other transport systems	M00249	Complex	Capsular polysaccharide transport system	3	0	1	0	1	0	1	0	1	0	1	0	1	0	1	0	1	0	1
Environmental information processing	ABC-2 type and other transport systems	M00250	Complex	Lipopolysaccharide transport system	2	100	0	100	0	100	0	100	0	100	0	100	0	100	0	100	0	100	0
Environmental information processing	ABC-2 type and other transport systems	M00320	Complex	Lipopolysaccharide export system	3	0	1	0	1	0	1	0	1	33.3	0.857	0	1	0	1	33.3	0.857	0	1
Environmental information processing	ABC-2 type and other transport systems	M00251	Complex	Teichoic acid transport system	2	0	1	0	1	0	1	0	1	0	1	0	1	0	1	0	1	0	1
Environmental information processing	ABC-2 type and other transport systems	M00252	Complex	Lipooligosaccharide transport system	2	0	1	0	1	0	1	0	1	0	1	0	1	0	1	0	1	0	1
Environmental information processing	ABC-2 type and other transport systems	M00253	Complex	Sodium transport system	2	0	1	0	1	0	1	0	1	0	1	0	1	0	1	0	1	0	1
Environmental information processing	ABC-2 type and other transport systems	M00813	Complex	Lantibiotic transport system	3	0	1	0	1	0	1	0	1	0	1	0	1	0	1	0	1	0	1
Environmental information processing	ABC-2 type and other transport systems	M00817	Complex	Lantibiotic transport system	3	0	1	0	1	0	1	0	1	0	1	0	1	0	1	0	1	0	1
Environmental information processing	ABC-2 type and other transport systems	M00762	Complex	Copper-processing system	2	50	0.667	50	0.667	50	0.667	0	1	50	0.667	50	0.667	50	0.667	50	0.667	50	0.667
Environmental information processing	ABC-2 type and other transport systems	M00583	Complex	Putative peptide transport system	2	0	1	0	1	0	1	0	1	0	1	0	1	0	1	0	1	0	1
Environmental information processing	ABC-2 type and other transport systems	M00257	Complex	Hemin transport system	2	0	1	0	1	0	1	0	1	0	1	0	1	0	1	0	1	0	1
Environmental information processing	ABC-2 type and other transport systems	M00634	Complex	Oleandomycin transport system	2	0	1	0	1	0	1	0	1	0	1	0	1	0	1	0	1	0	1
Environmental information processing	ABC-2 type and other transport systems	M00747	Complex	Bacitracin transport system	2	0	1	0	1	0	1	0	1	0	1	0	1	0	1	0	1	0	1
Environmental information processing	ABC-2 type and other transport systems	M00314	Complex	Bacitracin transport system	2	0	1	0	1	0	1	0	1	0	1	0	1	0	1	0	1	0	1
Environmental information processing	ABC-2 type and other transport systems	M00731	Complex	Bacitracin transport system	2	0	1	0	1	0	1	0	1	0	1	0	1	0	1	0	1	0	1
Environmental information processing	ABC-2 type and other transport systems	M00732	Complex	Cationic antimicrobial peptide transport system	2	0	1	0	1	0	1	0	1	0	1	0	1	0	1	0	1	0	1
Environmental information processing	ABC-2 type and other transport systems	M00224	Complex	Fluoroquinolone transport system	3	0	1	0	1	0	1	0	1	0	1	0	1	0	1	0	1	0	1
Environmental information processing	ABC-2 type and other transport systems	M00255	Complex	Lipoprotein-releasing system	2	0	1	0	1	0	1	0	1	0	1	0	1	0	1	0	1	0	1
Environmental information processing	ABC-2 type and other transport systems	M00584	Complex	Acetoin utilization transport system	4	0	1	0	1	0	1	0	1	0	1	0	1	0	1	0	1	0	1
Environmental information processing	ABC-2 type and other transport systems	M00259	Complex	Heme transport system	3	66.7	0.571	66.7	0.571	66.7	0.571	66.7	0.571	66.7	0.571	66.7	0.571	66.7	0.571	0	1	66.7	0.571
Environmental information processing	ABC-2 type and other transport systems	M00256	Complex	Cell division transport system	2	0	1	0	1	0	1	0	1	0	1	0	1	0	1	0	1	0	1
Environmental information processing	ABC-2 type and other transport systems	M00315	Complex	Uncharacterized ABC transport system	2	0	1	0	1	0	1	0	1	0	1	0	1	0	1	0	1	0	1
Environmental information processing	ABC-2 type and other transport systems	M00258	Complex	Putative ABC transport system	2	100	0	100	0	100	0	100	0	100	0	100	0	100	0	100	0	100	0
Environmental information processing	ABC-2 type and other transport systems	M00254	Complex	ABC-2 type transport system	2	100	0	100	0	100	0	100	0	100	0	100	0	100	0	100	0	100	0
Environmental information processing	Drug efflux transporter/pump	M00635	Complex	Tetracycline resistance, TetAB(46) transporter	2	0	1	0	1	0	1	0	1	0	1	0	1	0	1	0	1	0	1
Environmental information processing	Drug efflux transporter/pump	M00720	Complex	Multidrug resistance, efflux pump VexEF-TolC	3	0	1	0	1	0	1	0	1	0	1	0	1	0	1	0	1	0	1
Environmental information processing	Drug efflux transporter/pump	M00821	Complex	Multidrug resistance, efflux pump TriABC-TolC	4	0	1	0	1	0	1	0	1	0	1	0	1	0	1	0	1	0	1
Environmental information processing	Drug efflux transporter/pump	M00822	Complex	Multidrug resistance, efflux pump MexMN-OprM	3	0	1	0	1	0	1	0	1	0	1	0	1	0	1	0	1	0	1
Environmental information processing	Drug efflux transporter/pump	M00706	Complex	Multidrug resistance, EfrAB transporter	2	0	1	0	1	0	1	0	1	0	1	0	1	0	1	0	1	0	1
Environmental information processing	Drug efflux transporter/pump	M00707	Complex	Multidrug resistance, MdlAB/SmdAB transporter	2	0	1	0	1	0	1	0	1	0	1	0	1	0	1	0	1	0	1
Environmental information processing	Drug efflux transporter/pump	M00708	Complex	Multidrug resistance, PatAB transporter	2	0	1	0	1	0	1	0	1	0	1	0	1	0	1	0	1	0	1
Environmental information processing	Drug efflux transporter/pump	M00710	Complex	Multidrug resistance, efflux pump EbrAB	2	0	1	0	1	0	1	0	1	0	1	0	1	0	1	0	1	0	1
Environmental information processing	Drug efflux transporter/pump	M00711	Complex	Multidrug resistance, efflux pump MdtIJ	2	0	1	0	1	0	1	0	1	0	1	0	1	0	1	0	1	0	1
Environmental information processing	Drug efflux transporter/pump	M00712	Complex	Multidrug resistance, efflux pump YkkCD	2	0	1	0	1	0	1	0	1	0	1	0	1	0	1	0	1	0	1
Environmental information processing	Phosphotransferase system (PTS)	M00265	Complex	PTS system, glucose-specific II component	3	33.3	0.751	0	1	0	1	33.3	0.751	33.3	0.751	33.3	0.751	0	1	0	1	0	1
Environmental information processing	Phosphotransferase system (PTS)	M00809	Complex	PTS system, glucose-specific II component	3	0	1	0	1	0	1	0	1	0	1	0	1	0	1	0	1	0	1
Environmental information processing	Phosphotransferase system (PTS)	M00267	Complex	PTS system, N-acetylglucosamine-specific II component	3	66.7	0.571	0	1	0	1	66.7	0.571	66.7	0.571	66.7	0.571	0	1	0	1	0	1
Environmental information processing	Phosphotransferase system (PTS)	M00266	Complex	PTS system, maltose/glucose-specific II component	3	33.3	0.751	0	1	0	1	33.3	0.751	33.3	0.751	33.3	0.751	0	1	0	1	0	1
Environmental information processing	Phosphotransferase system (PTS)	M00806	Complex	PTS system, maltose-specific II component	3	33.3	0.751	0	1	0	1	33.3	0.751	33.3	0.751	33.3	0.751	0	1	0	1	0	1
Environmental information processing	Phosphotransferase system (PTS)	M00282	Complex	PTS system, D-glucosamine-specific II component	3	0	1	0	1	0	1	0	1	0	1	0	1	0	1	0	1	0	1
Environmental information processing	Phosphotransferase system (PTS)	M00269	Complex	PTS system, sucrose-specific II component	3	0	1	0	1	0	1	0	1	0	1	0	1	0	1	0	1	0	1
Environmental information processing	Phosphotransferase system (PTS)	M00271	Complex	PTS system, beta-glucoside-specific II component	3	0	1	0	1	0	1	0	1	0	1	0	1	0	1	0	1	0	1
Environmental information processing	Phosphotransferase system (PTS)	M00272	Complex	PTS system, beta-glucoside (arbutin/salicin/cellobiose)-specific II component	3	33.3	0.751	0	1	0	1	33.3	0.751	33.3	0.751	33.3	0.751	0	1	0	1	0	1
Environmental information processing	Phosphotransferase system (PTS)	M00270	Complex	PTS system, trehalose-specific II component	3	33.3	0.858	0	1	0	1	33.3	0.858	33.3	0.858	33.3	0.858	0	1	0	1	0	1
Environmental information processing	Phosphotransferase system (PTS)	M00303	Complex	PTS system, N-acetylmuramic acid-specific II component	3	33.3	0.751	0	1	0	1	33.3	0.751	33.3	0.751	33.3	0.751	0	1	0	1	0	1
Environmental information processing	Phosphotransferase system (PTS)	M00268	Complex	PTS system, alpha-glucoside-specific II component	3	33.3	0.751	0	1	0	1	33.3	0.751	33.3	0.751	33.3	0.751	0	1	0	1	0	1
Environmental information processing	Phosphotransferase system (PTS)	M00273	Complex	PTS system, fructose-specific II component	3	0	1	0	1	0	1	0	1	0	1	0	1	0	1	0	1	0	1
Environmental information processing	Phosphotransferase system (PTS)	M00306	Complex	PTS system, fructose-specific II-like component	3	0	1	0	1	0	1	0	1	0	1	0	1	0	1	0	1	0	1
Environmental information processing	Phosphotransferase system (PTS)	M00274	Complex	PTS system, mannitol-specific II component	3	0	1	0	1	0	1	0	1	0	1	0	1	0	1	0	1	0	1
Environmental information processing	Phosphotransferase system (PTS)	M00305	Complex	PTS system, 2-O-A-mannosyl-D-glycerate-specific II component	3	0	1	0	1	0	1	0	1	0	1	0	1	0	1	0	1	0	1
Environmental information processing	Phosphotransferase system (PTS)	M00281	Complex	PTS system, lactose-specific II component	3	0	1	0	1	0	1	0	1	0	1	0	1	0	1	0	1	0	1
Environmental information processing	Phosphotransferase system (PTS)	M00275	Complex	PTS system, cellobiose-specific II component	3	0	1	0	1	0	1	0	1	0	1	0	1	0	1	0	1	0	1
Environmental information processing	Phosphotransferase system (PTS)	M00280	Complex	PTS system, glucitol/sorbitol-specific II component	3	0	1	0	1	0	1	0	1	0	1	0	1	0	1	0	1	0	1
Environmental information processing	Phosphotransferase system (PTS)	M00279	Complex	PTS system, galactitol-specific II component	3	0	1	100	0	33.3	0.857	100	0	100	0	100	0	0	1	0	1	0	1
Environmental information processing	Phosphotransferase system (PTS)	M00807	Complex	PTS system, galactose-specific II component	3	0	1	0	1	0	1	0	1	0	1	0	1	0	1	0	1	0	1
Environmental information processing	Phosphotransferase system (PTS)	M00276	Complex	PTS system, mannose-specific II component	4	0	1	0	1	0	1	0	1	0	1	0	1	0	1	0	1	0	1
Environmental information processing	Phosphotransferase system (PTS)	M00764	Complex	PTS system, fructoselysine/glucoselysine-specific II component	4	0	1	0	1	0	1	0	1	0	1	0	1	0	1	0	1	0	1
Environmental information processing	Phosphotransferase system (PTS)	M00304	Complex	PTS system, fructose-specific II component	4	0	1	0	1	0	1	0	1	0	1	0	1	0	1	0	1	0	1
Environmental information processing	Phosphotransferase system (PTS)	M00278	Complex	PTS system, sorbose-specific II component	4	0	1	0	1	0	1	0	1	0	1	0	1	0	1	0	1	0	1
Environmental information processing	Phosphotransferase system (PTS)	M00277	Complex	PTS system, N-acetylgalactosamine-specific II component	4	0	1	0	1	0	1	0	1	0	1	0	1	0	1	0	1	0	1
Environmental information processing	Phosphotransferase system (PTS)	M00287	Complex	PTS system, galactosamine-specific II component	4	0	1	0	1	0	1	0	1	0	1	0	1	0	1	0	1	0	1
Environmental information processing	Phosphotransferase system (PTS)	M00610	Complex	PTS system, D-glucosaminate-specific II component	4	0	1	0	1	0	1	0	1	0	1	0	1	0	1	0	1	0	1
Environmental information processing	Phosphotransferase system (PTS)	M00283	Complex	PTS system, ascorbate-specific II component	3	100	0	100	0	100	0	100	0	100	0	100	0	100	0	100	0	100	0
Environmental information processing	Bacterial secretion system	M00325	Complex	alpha-Hemolysin/cyclolysin transport system	3	0	1	0	1	0	1	0	1	0	1	0	1	0	1	0	1	0	1
Environmental information processing	Bacterial secretion system	M00326	Complex	RTX toxin transport system	4	0	1	0	1	0	1	0	1	0	1	0	1	0	1	0	1	0	1
Environmental information processing	Bacterial secretion system	M00327	Complex	S-Layer protein transport system	3	0	1	0	1	0	1	0	1	0	1	0	1	0	1	0	1	0	1
Environmental information processing	Bacterial secretion system	M00328	Complex	Hemophore/metalloprotease transport system	3	0	1	0	1	0	1	0	1	0	1	0	1	0	1	0	1	0	1
Environmental information processing	Bacterial secretion system	M00329	Complex	Multiple protein transport system	2	0	1	0	1	0	1	0	1	0	1	0	1	0	1	0	1	0	1
Environmental information processing	Bacterial secretion system	M00330	Complex	Adhesin protein transport system	3	0	1	0	1	0	1	0	1	0	1	0	1	0	1	0	1	0	1
Environmental information processing	Bacterial secretion system	M00571	Complex	AlgE-type Mannuronan C-5-Epimerase transport system	3	0	1	0	1	0	1	0	1	0	1	0	1	0	1	0	1	0	1
Environmental information processing	Bacterial secretion system	M00339	Complex	RaxAB-RaxC type I secretion system	3	0	1	0	1	0	1	0	1	0	1	0	1	0	1	0	1	0	1
Environmental information processing	Bacterial secretion system	M00331	Complex	Type II general secretion pathway	12	0	1	0	1	0	1	0	1	0	1	0	1	8.3	1	0	1	0	1
Environmental information processing	Bacterial secretion system	M00332	Complex	Type III secretion system	9	0	1	0	1	0	1	0	1	0	1	0	1	0	1	0	1	0	1
Environmental information processing	Bacterial secretion system	M00333	Complex	Type IV secretion system	6	0	1	0	1	0	1	0	1	0	1	0	1	0	1	0	1	0	1
Environmental information processing	Bacterial secretion system	M00334	Complex	Type VI secretion system	13	0	1	0	1	0	1	0	1	0	1	0	1	0	1	0	1	0	1
Environmental information processing	Bacterial secretion system	M00335	Complex	Sec (secretion) system	8..9	66.7	0.818	66.7	0.818	66.7	0.818	66.7	0.818	66.7	0.818	66.7	0.818	66.7	0.818	55.6	0.913	55.6	0.913
Environmental information processing	Bacterial secretion system	M00336	Complex	Twin-arginine translocation (Tat) system	2	50	0.667	50	0.667	50	0.667	50	0.667	50	0.667	50	0.667	50	0.667	50	0.667	50	0.667
Environmental information processing	Bacterial secretion system	M00429	Complex	Competence-related DNA transformation transporter	8	25	0.978	25	0.978	12.5	0.993	0	1	12.5	0.993	25	0.978	12.5	0.993	12.5	0.993	12.5	0.993
Metabolism	Aminoacyl tRNA	M00360	FuncSet	Aminoacyl-tRNA biosynthesis, prokaryotes	18	100	0	100	0	100	0	94.4	0.75	100	0	100	0	88.9	0.838	100	0	83.3	0.996
Metabolism	Aminoacyl tRNA	M00359	FuncSet	Aminoacyl-tRNA biosynthesis, eukaryotes	20	90	0.938	90	0.938	90	0.938	85	0.984	90	0.938	90	0.938	80	0.999	90	0.938	75	1
Metabolism	Nucleotide sugar	M00362	FuncSet	Nucleotide sugar biosynthesis, prokaryotes	7	71.4	0.992	71.4	0.992	57.1	0.996	71.4	0.992	71.4	0.992	71.4	0.992	71.4	0.992	71.4	0.992	57.1	0.994
Metabolism	Nucleotide sugar	M00361	FuncSet	Nucleotide sugar biosynthesis, eukaryotes	6	50	0.992	50	0.992	50	0.992	50	0.992	50	0.992	50	0.992	50	0.992	50	0.992	50	0.992
Environmental information processing	Two-component regulatory system	M00434	FuncSet	PhoR-PhoB (phosphate starvation response) two-component regulatory system	2	100	0	100	0	100	0	100	0	100	0	100	0	100	0	100	0	100	0
Environmental information processing	Two-component regulatory system	M00443	FuncSet	SenX3-RegX3 (phosphate starvation response) two-component regulatory system	2	0	1	0	1	0	1	50	0.667	50	0.667	50	0.667	0	1	50	0.667	50	0.667
Environmental information processing	Two-component regulatory system	M00444	FuncSet	PhoQ-PhoP (magnesium transport) two-component regulatory system	2	50	0.985	50	0.985	50	0.985	0	1	0	1	0	1	0	1	0	1	0	1
Environmental information processing	Two-component regulatory system	M00445	FuncSet	EnvZ-OmpR (osmotic stress response) two-component regulatory system	2	0	1	0	1	0	1	0	1	0	1	50	0.889	50	0.889	50	0.889	0	1
Environmental information processing	Two-component regulatory system	M00446	FuncSet	RstB-RstA two-component regulatory system	2	0	1	0	1	0	1	0	1	0	1	0	1	0	1	0	1	0	1
Environmental information processing	Two-component regulatory system	M00447	FuncSet	CpxA-CpxR (envelope stress response) two-component regulatory system	2	0	1	0	1	0	1	0	1	0	1	0	1	0	1	0	1	0	1
Environmental information processing	Two-component regulatory system	M00448	FuncSet	CssS-CssR (secretion stress response) two-component regulatory system	2	0	1	0	1	0	1	0	1	0	1	0	1	0	1	0	1	0	1
Environmental information processing	Two-component regulatory system	M00449	FuncSet	CreC-CreB (phosphate regulation) two-component regulatory system	2	0	1	0	1	0	1	0	1	0	1	0	1	0	1	0	1	0	1
Environmental information processing	Two-component regulatory system	M00450	FuncSet	BaeS-BaeR (envelope stress response) two-component regulatory system	2	50	0.941	50	0.941	50	0.941	0	1	50	0.941	50	0.941	50	0.941	50	0.941	0	1
Environmental information processing	Two-component regulatory system	M00451	FuncSet	BasS-BasR (antimicrobial peptide resistance) two-component regulatory system	2	0	1	0	1	0	1	0	1	0	1	0	1	0	1	0	1	0	1
Environmental information processing	Two-component regulatory system	M00452	FuncSet	CusS-CusR (copper tolerance) two-component regulatory system	2	0	1	50	0.8	0	1	0	1	0	1	0	1	0	1	0	1	0	1
Environmental information processing	Two-component regulatory system	M00453	FuncSet	QseC-QseB (quorum sensing) two-component regulatory system	2	50	0.667	50	0.667	50	0.667	50	0.667	50	0.667	0	1	0	1	0	1	50	0.667
Environmental information processing	Two-component regulatory system	M00454	FuncSet	KdpD-KdpE (potassium transport) two-component regulatory system	2	100	0	100	0	100	0	100	0	100	0	100	0	100	0	100	0	100	0
Environmental information processing	Two-component regulatory system	M00455	FuncSet	TorS-TorR (TMAO respiration) two-component regulatory system	2	0	1	0	1	0	1	0	1	0	1	0	1	0	1	0	1	0	1
Environmental information processing	Two-component regulatory system	M00456	FuncSet	ArcB-ArcA (anoxic redox control) two-component regulatory system	2	0	1	0	1	0	1	0	1	0	1	0	1	0	1	0	1	0	1
Environmental information processing	Two-component regulatory system	M00457	FuncSet	TctE-TctD (tricarboxylic acid transport) two-component regulatory system	2	0	1	0	1	0	1	0	1	50	0.667	0	1	50	0.667	0	1	50	0.667
Environmental information processing	Two-component regulatory system	M00458	FuncSet	ResE-ResD (aerobic and anaerobic respiration) two-component regulatory system	2	0	1	0	1	0	1	0	1	0	1	0	1	0	1	0	1	0	1
Environmental information processing	Two-component regulatory system	M00459	FuncSet	VicK-VicR (cell wall metabolism) two-component regulatory system	2	0	1	50	0.667	50	0.667	0	1	50	0.667	50	0.667	50	0.667	50	0.667	50	0.667
Environmental information processing	Two-component regulatory system	M00460	FuncSet	MprB-MprA (maintenance of persistent infection) two-component regulatory system	2	0	1	0	1	0	1	0	1	50	0.667	0	1	50	0.667	0	1	0	1
Environmental information processing	Two-component regulatory system	M00461	FuncSet	MtrB-MtrA (osmotic stress response) two-component regulatory system	2	50	0.667	0	1	50	0.667	50	0.667	50	0.667	50	0.667	0	1	50	0.667	50	0.667
Environmental information processing	Two-component regulatory system	M00462	FuncSet	PrrB-PrrA (intracellular multiplication) two-component regulatory system	2	0	1	0	1	0	1	0	1	0	1	0	1	0	1	0	1	0	1
Environmental information processing	Two-component regulatory system	M00463	FuncSet	TrcS-TrcR two-component regulatory system	2	0	1	0	1	0	1	0	1	0	1	0	1	0	1	0	1	0	1
Environmental information processing	Two-component regulatory system	M00464	FuncSet	NrsS-NrsR (nickel tolerance) two-component regulatory system	2	0	1	0	1	0	1	0	1	0	1	0	1	0	1	0	1	0	1
Environmental information processing	Two-component regulatory system	M00465	FuncSet	ManS-ManR (manganese homeostasis) two-component regulatory system	2	0	1	0	1	0	1	0	1	0	1	0	1	0	1	0	1	0	1
Environmental information processing	Two-component regulatory system	M00466	FuncSet	NblS-NblR (photosynthesis) two-component regulatory system	2	0	1	0	1	0	1	0	1	0	1	0	1	0	1	0	1	0	1
Environmental information processing	Two-component regulatory system	M00467	FuncSet	SasA-RpaAB (circadian timing mediating) two-component regulatory system	3	0	1	0	1	33.3	0.857	33.3	0.857	66.7	0.571	33.3	0.857	33.3	0.857	66.7	0.571	0	1
Environmental information processing	Two-component regulatory system	M00468	FuncSet	SaeS-SaeR (staphylococcal virulence regulation) two-component regulatory system	2	0	1	0	1	0	1	0	1	0	1	0	1	0	1	0	1	0	1
Environmental information processing	Two-component regulatory system	M00469	FuncSet	BceS-BceR (bacitracin transport) two-component regulatory system	2	0	1	0	1	0	1	0	1	0	1	0	1	0	1	0	1	0	1
Environmental information processing	Two-component regulatory system	M00470	FuncSet	YxdK-YxdJ (antimicrobial peptide response) two-component regulatory system	2	0	1	0	1	0	1	0	1	0	1	0	1	0	1	0	1	0	1
Environmental information processing	Two-component regulatory system	M00471	FuncSet	NarX-NarL (nitrate respiration) two-component regulatory system	2	50	0.667	50	0.667	0	1	50	0.667	100	0	0	1	50	0.667	100	0	100	0
Environmental information processing	Two-component regulatory system	M00472	FuncSet	NarQ-NarP (nitrate respiration) two-component regulatory system	2	0	1	0	1	0	1	0	1	0	1	50	0.667	50	0.667	0	1	50	0.667
Environmental information processing	Two-component regulatory system	M00473	FuncSet	UhpB-UhpA (hexose phosphates uptake) two-component regulatory system	2	0	1	0	1	0	1	50	0.667	0	1	50	0.667	50	0.667	50	0.667	0	1
Environmental information processing	Two-component regulatory system	M00474	FuncSet	RcsC-RcsD-RcsB (capsule synthesis) two-component regulatory system	3	0	1	0	1	0	1	0	1	0	1	0	1	0	1	0	1	0	1
Environmental information processing	Two-component regulatory system	M00475	FuncSet	BarA-UvrY (central carbon metabolism) two-component regulatory system	2	50	0.667	50	0.667	50	0.667	50	0.667	50	0.667	50	0.667	50	0.667	50	0.667	50	0.667
Environmental information processing	Two-component regulatory system	M00476	FuncSet	ComP-ComA (competence) two-component regulatory system	2	0	1	0	1	0	1	0	1	0	1	0	1	0	1	0	1	0	1
Environmental information processing	Two-component regulatory system	M00477	FuncSet	EvgS-EvgA (acid and drug tolerance) two-component regulatory system	2	0	1	0	1	0	1	0	1	0	1	0	1	0	1	0	1	0	1
Environmental information processing	Two-component regulatory system	M00478	FuncSet	DegS-DegU (multicellular behavior control) two-component regulatory system	2	50	0.667	50	0.667	100	0	50	0.667	100	0	100	0	100	0	100	0	50	0.667
Environmental information processing	Two-component regulatory system	M00479	FuncSet	DesK-DesR (membrane lipid fluidity regulation) two-component regulatory system	2	0	1	50	0.667	0	1	0	1	50	0.667	50	0.667	50	0.667	0	1	0	1
Environmental information processing	Two-component regulatory system	M00480	FuncSet	VraS-VraR (cell-wall peptidoglycan synthesis) two-component regulatory system	2	0	1	0	1	0	1	0	1	0	1	0	1	0	1	0	1	0	1
Environmental information processing	Two-component regulatory system	M00481	FuncSet	LiaS-LiaR (cell wall stress response) two-component regulatory system	2	50	0.8	100	0	50	0.8	100	0	100	0	50	0.8	100	0	50	0.8	50	0.8
Environmental information processing	Two-component regulatory system	M00482	FuncSet	DevS-DevR (redox response) two-component regulatory system	2	0	1	0	1	0	1	0	1	0	1	50	0.667	50	0.667	50	0.667	50	0.667
Environmental information processing	Two-component regulatory system	M00483	FuncSet	NreB-NreC (dissimilatory nitrate/nitrite reduction) two-component regulatory system	2	100	0	100	0	50	0.667	100	0	50	0.667	50	0.667	50	0.667	50	0.667	50	0.667
Environmental information processing	Two-component regulatory system	M00484	FuncSet	YdfH-YdfI two-component regulatory system	2	0	1	0	1	0	1	0	1	0	1	50	0.667	0	1	0	1	50	0.667
Environmental information processing	Two-component regulatory system	M00485	FuncSet	KinABCDE-Spo0FA (sporulation control) two-component regulatory system	7	0	1	0	1	0	1	0	1	0	1	0	1	0	1	0	1	0	1
Environmental information processing	Two-component regulatory system	M00486	FuncSet	CitA-CitB (citrate fermentation) two-component regulatory system	2	0	1	0	1	0	1	0	1	0	1	0	1	0	1	0	1	0	1
Environmental information processing	Two-component regulatory system	M00487	FuncSet	CitS-CitT (magnesium-citrate transport) two-component regulatory system	2	0	1	0	1	0	1	0	1	0	1	0	1	0	1	0	1	0	1
Environmental information processing	Two-component regulatory system	M00488	FuncSet	DcuS-DcuR (C4-dicarboxylate metabolism) two-component regulatory system	2	0	1	0	1	0	1	0	1	0	1	0	1	0	1	0	1	0	1
Environmental information processing	Two-component regulatory system	M00489	FuncSet	DctS-DctR (C4-dicarboxylate transport) two-component regulatory system	2	0	1	0	1	0	1	0	1	0	1	0	1	0	1	0	1	0	1
Environmental information processing	Two-component regulatory system	M00490	FuncSet	MalK-MalR (malate transport) two-component regulatory system	2	0	1	0	1	0	1	0	1	0	1	0	1	0	1	0	1	0	1
Environmental information processing	Two-component regulatory system	M00492	FuncSet	LytS-LytR two-component regulatory system	2	0	1	0	1	0	1	0	1	0	1	0	1	0	1	0	1	0	1
Environmental information processing	Two-component regulatory system	M00493	FuncSet	AlgZ-AlgR (alginate production) two-component regulatory system	2	0	1	0	1	0	1	0	1	0	1	0	1	0	1	0	1	0	1
Environmental information processing	Two-component regulatory system	M00494	FuncSet	NatK-NatR (sodium extrusion) two-component regulatory system	2	0	1	0	1	0	1	0	1	0	1	0	1	0	1	0	1	0	1
Environmental information processing	Two-component regulatory system	M00495	FuncSet	AgrC-AgrA (exoprotein synthesis) two-component regulatory system	2	0	1	0	1	0	1	0	1	0	1	0	1	0	1	0	1	0	1
Environmental information processing	Two-component regulatory system	M00812	FuncSet	AgrC2-AgrA2 (virulence regulation) two-component regulatory system	2	0	1	0	1	0	1	0	1	0	1	0	1	0	1	0	1	0	1
Environmental information processing	Two-component regulatory system	M00496	FuncSet	ComD-ComE (competence) two-component regulatory system	2	0	1	0	1	0	1	0	1	0	1	0	1	0	1	0	1	0	1
Environmental information processing	Two-component regulatory system	M00497	FuncSet	GlnL-GlnG (nitrogen regulation) two-component regulatory system	2	0	1	0	1	0	1	0	1	50	0.667	0	1	0	1	0	1	0	1
Environmental information processing	Two-component regulatory system	M00498	FuncSet	NtrY-NtrX (nitrogen regulation) two-component regulatory system	2	0	1	0	1	0	1	0	1	0	1	0	1	0	1	0	1	0	1
Environmental information processing	Two-component regulatory system	M00499	FuncSet	HydH-HydG (metal tolerance) two-component regulatory system	2	0	1	0	1	0	1	0	1	0	1	0	1	0	1	0	1	0	1
Environmental information processing	Two-component regulatory system	M00500	FuncSet	AtoS-AtoC (cPHB biosynthesis) two-component regulatory system	2	0	1	0	1	0	1	0	1	0	1	0	1	0	1	0	1	0	1
Environmental information processing	Two-component regulatory system	M00501	FuncSet	PilS-PilR (type 4 fimbriae synthesis) two-component regulatory system	2	0	1	0	1	0	1	0	1	0	1	0	1	0	1	0	1	0	1
Environmental information processing	Two-component regulatory system	M00502	FuncSet	GlrK-GlrR (amino sugar metabolism) two-component regulatory system	2	50	0.667	50	0.667	0	1	0	1	50	0.667	0	1	0	1	0	1	50	0.667
Environmental information processing	Two-component regulatory system	M00503	FuncSet	PgtB-PgtA (phosphoglycerate transport) two-component regulatory system	2	0	1	0	1	0	1	0	1	0	1	0	1	0	1	0	1	0	1
Environmental information processing	Two-component regulatory system	M00504	FuncSet	DctB-DctD (C4-dicarboxylate transport) two-component regulatory system	2	0	1	0	1	0	1	0	1	0	1	0	1	0	1	0	1	0	1
Environmental information processing	Two-component regulatory system	M00505	FuncSet	KinB-AlgB (alginate production) two-component regulatory system	2	0	1	0	1	0	1	0	1	0	1	0	1	0	1	0	1	0	1
Environmental information processing	Two-component regulatory system	M00772	FuncSet	HupT-HupR (hydrogenase synthesis regulation) two-component regulatory system	2	0	1	0	1	0	1	0	1	0	1	0	1	0	1	0	1	0	1
Environmental information processing	Two-component regulatory system	M00506	FuncSet	CheA-CheYBV (chemotaxis) two-component regulatory system	5	40	0.903	40	0.903	20	0.968	20	0.968	0	1	20	0.968	40	0.903	20	0.968	20	0.968
Environmental information processing	Two-component regulatory system	M00507	FuncSet	ChpA-ChpB/PilGH (chemosensory) two-component regulatory system	5	20	0.968	20	0.968	20	0.968	20	0.968	80	0.516	40	0.903	20	0.968	80	0.516	40	0.903
Environmental information processing	Two-component regulatory system	M00508	FuncSet	PixL-PixGH (positive phototaxis) two-component regulatory system	3	0	1	0	1	0	1	0	1	0	1	0	1	0	1	0	1	0	1
Environmental information processing	Two-component regulatory system	M00509	FuncSet	WspE-WspRF (chemosensory) two-component regulatory system	3	0	1	0	1	0	1	0	1	0	1	0	1	0	1	0	1	0	1
Environmental information processing	Two-component regulatory system	M00510	FuncSet	Cph1-Rcp1 (light response) two-component regulatory system	2	0	1	0	1	0	1	0	1	0	1	0	1	0	1	0	1	0	1
Environmental information processing	Two-component regulatory system	M00511	FuncSet	PleC-PleD (cell fate control) two-component regulatory system	4	75	0.533	50	0.8	100	0	75	0.533	50	0.8	75	0.533	100	0	75	0.533	75	0.533
Environmental information processing	Two-component regulatory system	M00662	FuncSet	Hk1-Rrp1 (glycerol uptake and utilization) two-component regulatory system	2	0	1	0	1	0	1	0	1	0	1	0	1	0	1	0	1	0	1
Environmental information processing	Two-component regulatory system	M00512	FuncSet	CckA-CtrA/CpdR (cell cycle control) two-component regulatory system	3	0	1	0	1	0	1	0	1	0	1	0	1	0	1	0	1	0	1
Environmental information processing	Two-component regulatory system	M00513	FuncSet	LuxQN/CqsS-LuxU-LuxO (quorum sensing) two-component regulatory system	4	0	1	0	1	0	1	0	1	0	1	0	1	0	1	0	1	0	1
Environmental information processing	Two-component regulatory system	M00514	FuncSet	TtrS-TtrR (tetrathionate respiration) two-component regulatory system	2	0	1	0	1	0	1	0	1	0	1	0	1	0	1	0	1	0	1
Environmental information processing	Two-component regulatory system	M00515	FuncSet	FlrB-FlrC (polar flagellar synthesis) two-component regulatory system	2	50	0.667	0	1	50	0.667	0	1	0	1	0	1	0	1	0	1	0	1
Environmental information processing	Two-component regulatory system	M00516	FuncSet	SLN1-YPD1-SSK1/SKN7 (osmosensing) two-component regulatory system	1..3	0	1	0	1	0	1	0	1	0	1	0	1	0	1	0	1	0	1
Environmental information processing	Two-component regulatory system	M00517	FuncSet	RpfC-RpfG (cell-to-cell signaling) two-component regulatory system	2	0	1	0	1	0	1	0	1	0	1	0	1	0	1	0	1	0	1
Environmental information processing	Two-component regulatory system	M00518	FuncSet	GlnK-GlnL (glutamine utilization) two-component regulatory system	2	0	1	0	1	0	1	0	1	0	1	0	1	0	1	0	1	0	1
Environmental information processing	Two-component regulatory system	M00519	FuncSet	YesM-YesN two-component regulatory system	2	0	1	0	1	0	1	0	1	0	1	50	0.667	0	1	0	1	50	0.667
Environmental information processing	Two-component regulatory system	M00520	FuncSet	ChvG-ChvI (acidity sensing) two-component regulatory system	2	0	1	0	1	0	1	0	1	0	1	0	1	0	1	0	1	0	1
Environmental information processing	Two-component regulatory system	M00521	FuncSet	CiaH-CiaR two-component regulatory system	2	0	1	0	1	0	1	0	1	0	1	0	1	0	1	0	1	0	1
Environmental information processing	Two-component regulatory system	M00522	FuncSet	SalK-SalR two-component regulatory system	2	0	1	0	1	0	1	0	1	0	1	0	1	0	1	0	1	0	1
Environmental information processing	Two-component regulatory system	M00523	FuncSet	RegB-RegA (redox response) two-component regulatory system	2	0	1	0	1	0	1	0	1	0	1	0	1	0	1	0	1	0	1
Environmental information processing	Two-component regulatory system	M00524	FuncSet	FixL-FixJ (nitrogen fixation) two-component regulatory system	2	0	1	0	1	0	1	0	1	50	0.667	0	1	0	1	0	1	0	1
Environmental information processing	Two-component regulatory system	M00663	FuncSet	SsrA-SsrB two-component regulatory system	2	0	1	50	0.667	0	1	0	1	0	1	0	1	0	1	0	1	0	1
Environmental information processing	Two-component regulatory system	M00653	FuncSet	AauS-AauR (acidic amino acids utilization) two-component regulatory system	2	0	1	0	1	0	1	0	1	0	1	0	1	0	1	0	1	0	1
Environmental information processing	Two-component regulatory system	M00654	FuncSet	ParS-ParR (polymyxin-adaptive resistance) two-component regulatory system	2	0	1	0	1	0	1	0	1	0	1	0	1	0	1	0	1	0	1
Environmental information processing	Two-component regulatory system	M00655	FuncSet	AdeS-AdeR two-component regulatory system	2	0	1	0	1	0	1	0	1	0	1	0	1	0	1	0	1	0	1
Environmental information processing	Two-component regulatory system	M00656	FuncSet	VanS-VanR (VanB type vancomycin resistance) two-component regulatory system	2	0	1	0	1	0	1	0	1	0	1	0	1	0	1	0	1	0	1
Environmental information processing	Two-component regulatory system	M00657	FuncSet	VanS-VanR (VanE type vancomycin resistance) two-component regulatory system	2	0	1	0	1	0	1	0	1	50	0.8	0	1	0	1	0	1	0	1
Environmental information processing	Two-component regulatory system	M00658	FuncSet	VanS-VanR (actinomycete type vancomycin resistance) two-component regulatory system	2	0	1	0	1	0	1	0	1	0	1	0	1	0	1	0	1	0	1
Environmental information processing	Two-component regulatory system	M00716	FuncSet	ArlS-ArlR (virulence regulation) two-component regulatory system	2	0	1	0	1	0	1	0	1	0	1	0	1	0	1	0	1	0	1
Environmental information processing	Two-component regulatory system	M00719	FuncSet	Ihk-Irr (virulence regulation) two-component regulatory system	2	0	1	0	1	0	1	0	1	0	1	0	1	0	1	0	1	0	1
Environmental information processing	Two-component regulatory system	M00733	FuncSet	GraS-GraR (cationic antimicrobial peptide transport) two-component regulatory system	2	0	1	0	1	0	1	0	1	0	1	0	1	0	1	0	1	0	1
Environmental information processing	Two-component regulatory system	M00734	FuncSet	BraS-BraR (bacitracin transport) two-component regulatory system	2	0	1	0	1	0	1	0	1	0	1	0	1	0	1	0	1	0	1
Environmental information processing	Two-component regulatory system	M00770	FuncSet	PfeS-PfeR (enterobactin-dependent iron acquisition) two-component regulatory system	2	0	1	0	1	0	1	0	1	0	1	0	1	0	1	0	1	0	1
Environmental information processing	Two-component regulatory system	M00771	FuncSet	FitF-FitH (insecticidal toxin regulation) two-component regulatory system	2	0	1	0	1	0	1	0	1	0	1	0	1	0	1	0	1	0	1
Environmental information processing	Two-component regulatory system	M00816	FuncSet	NisK-NisR (lantibiotic biosynthesis) two-component regulatory system	2	0	1	0	1	0	1	0	1	0	1	0	1	0	1	0	1	0	1
Environmental information processing	Two-component regulatory system	M00818	FuncSet	FusK-FusR (virulence regulation) two-component regulatory system	2	0	1	0	1	0	1	0	1	0	1	0	1	0	1	50	0.667	0	1
Environmental information processing	Two-component regulatory system	M00820	FuncSet	SagS-HptB-HsbR (swarming activity and biofilm formation) two-component regulatory system	1..3	0	1	0	1	0	1	0	1	0	1	0	1	0	1	0	1	0	1
Environmental information processing	Two-component regulatory system	M00839	FuncSet	PdtaS-PdtaR two-component regulatory system	2	0	1	0	1	0	1	0	1	0	1	0	1	0	1	0	1	50	0.667
Environmental information processing	Drug efflux transporter/pump	M00668	FuncSet	Tetracycline resistance, TetA transporter	2	0	1	0	1	0	1	0	1	0	1	0	1	0	1	0	1	0	1
Environmental information processing	Drug efflux transporter/pump	M00667	FuncSet	Tetracycline resistance, efflux pump	2	0	1	0	1	0	1	0	1	0	1	0	1	0	1	0	1	0	1
Environmental information processing	Drug efflux transporter/pump	M00709	FuncSet	Macrolide resistance, MacAB-TolC transporter	3	33.3	1	33.3	1	33.3	1	0	1	0	1	0	1	0	1	0	1	0	1
Environmental information processing	Drug efflux transporter/pump	M00715	FuncSet	Lincosamide resistance, efflux pump LmrB	2	0	1	0	1	0	1	0	1	0	1	0	1	0	1	0	1	0	1
Environmental information processing	Drug efflux transporter/pump	M00713	FuncSet	Fluoroquinolone resistance, efflux pump LfrA	2	0	1	0	1	0	1	0	1	0	1	0	1	0	1	0	1	0	1
Environmental information processing	Drug efflux transporter/pump	M00737	FuncSet	Bacitracin resistance, VraDE transporter	4	0	1	0	1	0	1	0	1	0	1	0	1	0	1	0	1	0	1
Environmental information processing	Drug efflux transporter/pump	M00738	FuncSet	Bacitracin resistance, BceAB transporter	3	0	1	0	1	0	1	0	1	0	1	0	1	0	1	0	1	0	1
Environmental information processing	Drug efflux transporter/pump	M00645	FuncSet	Multidrug resistance, efflux pump SmeABC	3	33.3	0.993	33.3	0.993	33.3	0.993	0	1	33.3	0.993	33.3	0.993	33.3	0.993	33.3	0.993	0	1
Environmental information processing	Drug efflux transporter/pump	M00646	FuncSet	Multidrug resistance, efflux pump AcrAD-TolC	3	33.3	1	33.3	1	33.3	1	0	1	33.3	1	33.3	1	33.3	1	33.3	1	0	1
Environmental information processing	Drug efflux transporter/pump	M00647	FuncSet	Multidrug resistance, efflux pump AcrAB-TolC/SmeDEF	2	0	1	0	1	0	1	0	1	50	1	50	1	0	1	0	1	50	1
Environmental information processing	Drug efflux transporter/pump	M00648	FuncSet	Multidrug resistance, efflux pump MdtABC	3	33.3	0.993	33.3	0.993	33.3	0.993	0	1	33.3	0.993	33.3	0.993	33.3	0.993	33.3	0.993	0	1
Environmental information processing	Drug efflux transporter/pump	M00699	FuncSet	Multidrug resistance, efflux pump AmeABC	2	0	1	0	1	0	1	0	1	0	1	0	1	0	1	0	1	0	1
Environmental information processing	Drug efflux transporter/pump	M00701	FuncSet	Multidrug resistance, efflux pump EmrAB	2	0	1	0	1	0	1	0	1	0	1	0	1	0	1	0	1	0	1
Environmental information processing	Drug efflux transporter/pump	M00765	FuncSet	Multidrug resistance, efflux pump Bmr	2	0	1	0	1	0	1	0	1	0	1	0	1	0	1	0	1	0	1
Environmental information processing	Drug efflux transporter/pump	M00767	FuncSet	Multidrug resistance, efflux pump OqxAB	3	0	1	0	1	0	1	0	1	0	1	0	1	0	1	0	1	0	1
Environmental information processing	Drug efflux transporter/pump	M00644	FuncSet	Vanadium resistance, efflux pump MexGHI-OpmD	3	0	1	0	1	0	1	0	1	0	1	0	1	0	1	0	1	0	1
Environmental information processing	Drug efflux transporter/pump	M00717	FuncSet	Multidrug resistance, efflux pump NorA	2..3	0	1	0	1	0	1	0	1	0	1	0	1	0	1	0	1	0	1
Environmental information processing	Drug efflux transporter/pump	M00768	FuncSet	Multidrug resistance, efflux pump GesABC	2	0	1	0	1	0	1	0	1	0	1	0	1	0	1	0	1	0	1
Environmental information processing	Drug resistance	M00628	FuncSet	beta-Lactam resistance, AmpC system	4	0	1	0	1	0	1	25	0.915	0	1	0	1	25	0.915	0	1	25	0.915
Environmental information processing	Drug resistance	M00742	FuncSet	Aminoglycoside resistance, protease FtsH	3	33.3	0.857	33.3	0.857	33.3	0.857	33.3	0.857	33.3	0.857	33.3	0.81	33.3	0.81	33.3	0.81	33.3	0.857
Environmental information processing	Drug resistance	M00743	FuncSet	Aminoglycoside resistance, protease HtpX	3	0	1	0	1	0	1	0	1	0	1	33.3	0.945	33.3	0.945	33.3	0.945	0	1
Environmental information processing	Drug resistance	M00760	FuncSet	Erythromycin resistance, macrolide 2'-phosphotransferase I MphA	2	0	1	0	1	0	1	0	1	0	1	0	1	0	1	0	1	0	1
Environmental information processing	Drug resistance	M00766	FuncSet	Streptomycin resistance, deactivating enzyme StrAB	2	0	1	0	1	0	1	0	1	0	1	0	1	0	1	0	1	0	1
Environmental information processing	Drug resistance	M00729	FuncSet	Fluoroquinolone resistance, gyrase-protecting protein Qnr	3	66.7	0.571	66.7	0.571	66.7	0.571	66.7	0.571	66.7	0.571	66.7	0.571	66.7	0.571	66.7	0.571	66.7	0.571
Environmental information processing	Drug resistance	M00721	FuncSet	Cationic antimicrobial peptide (CAMP) resistance, arnBCADTEF operon	3	33.3	1	33.3	1	33.3	1	0	1	0	1	0	1	0	1	0	1	0	1
Environmental information processing	Drug resistance	M00722	FuncSet	Cationic antimicrobial peptide (CAMP) resistance, ethanolaminephosphotransferase EptA	3	0	1	0	1	0	1	0	1	0	1	0	1	0	1	0	1	0	1
Environmental information processing	Drug resistance	M00723	FuncSet	Cationic antimicrobial peptide (CAMP) resistance, ethanolaminephosphotransferase EptB	4	25	0.996	25	0.996	25	0.996	0	1	0	1	0	1	0	1	0	1	0	1
Environmental information processing	Drug resistance	M00724	FuncSet	Cationic antimicrobial peptide (CAMP) resistance, palmitoyl transferase PagP	3	33.3	0.992	33.3	0.992	33.3	0.992	0	1	0	1	0	1	0	1	0	1	0	1
Environmental information processing	Drug resistance	M00727	FuncSet	Cationic antimicrobial peptide (CAMP) resistance, N-acetylmuramoyl-L-alanine amidase AmiA and AmiC	3	33.3	0.992	33.3	0.992	33.3	0.992	33.3	0.992	33.3	0.992	33.3	0.992	33.3	0.992	33.3	0.992	33.3	0.992
Environmental information processing	Drug resistance	M00728	FuncSet	Cationic antimicrobial peptide (CAMP) resistance, envelope protein folding and degrading factors DegP and DsbA	3	33.3	0.996	33.3	0.996	33.3	0.996	33.3	0.996	33.3	0.996	33.3	0.996	33.3	0.996	33.3	0.996	33.3	0.996
Environmental information processing	Drug resistance	M00754	FuncSet	Nisin resistance, phage shock protein homolog LiaH	3	33.3	0.952	66.7	0.762	33.3	0.952	66.7	0.762	66.7	0.762	33.3	0.952	66.7	0.762	33.3	0.952	33.3	0.952
Cellular processes	Cell signaling	M00687	FuncSet	MAPK (ERK1/2) signaling	3	0	1	0	1	0	1	0	1	0	1	0	1	0	1	0	1	0	1
Cellular processes	Cell signaling	M00688	FuncSet	MAPK (JNK) signaling	3	0	1	0	1	0	1	0	1	0	1	0	1	0	1	0	1	0	1
Cellular processes	Cell signaling	M00689	FuncSet	MAPK (p38) signaling	3	0	1	0	1	0	1	0	1	0	1	0	1	0	1	0	1	0	1
Cellular processes	Cell signaling	M00690	FuncSet	MAPK (ERK5) signaling	3	0	1	0	1	0	1	0	1	0	1	0	1	0	1	0	1	0	1
Cellular processes	Cell signaling	M00677	FuncSet	Wnt signaling	6	0	1	0	1	0	1	0	1	0	1	0	1	0	1	0	1	0	1
Cellular processes	Cell signaling	M00682	FuncSet	Notch signaling	3	0	1	0	1	0	1	0	1	0	1	0	1	0	1	0	1	0	1
Cellular processes	Cell signaling	M00678	FuncSet	Hedgehog signaling	5	0	1	0	1	0	1	0	1	0	1	0	1	0	1	0	1	0	1
Cellular processes	Cell signaling	M00679	FuncSet	BMP signaling	3	0	1	0	1	0	1	0	1	0	1	0	1	0	1	0	1	0	1
Cellular processes	Cell signaling	M00680	FuncSet	TGF-beta signaling	3	0	1	0	1	0	1	0	1	0	1	0	1	0	1	0	1	0	1
Cellular processes	Cell signaling	M00681	FuncSet	Activin signaling	3	0	1	0	1	0	1	0	1	0	1	0	1	0	1	0	1	0	1
Cellular processes	Cell signaling	M00683	FuncSet	Hippo signaling	4	0	1	0	1	0	1	0	1	0	1	0	1	0	1	0	1	0	1
Cellular processes	Cell signaling	M00684	FuncSet	JAK-STAT signaling	3	0	1	0	1	0	1	0	1	0	1	0	1	0	1	0	1	0	1
Cellular processes	Cell signaling	M00695	FuncSet	cAMP signaling	3	33.3	0.999	33.3	0.999	33.3	0.999	33.3	0.999	33.3	0.999	33.3	0.999	33.3	0.999	33.3	0.999	33.3	0.999
Cellular processes	Cell signaling	M00694	FuncSet	cGMP signaling	2	0	1	0	1	0	1	0	1	0	1	0	1	0	1	0	1	0	1
Cellular processes	Cell signaling	M00676	FuncSet	PI3K-Akt signaling	5	0	1	0	1	0	1	0	1	0	1	0	1	0	1	0	1	0	1
Cellular processes	Cell signaling	M00691	FuncSet	DNA damage-induced cell cycle checkpoints	3	0	1	0	1	0	1	0	1	0	1	0	1	0	1	0	1	0	1
Cellular processes	Cell signaling	M00692	FuncSet	Cell cycle - G1/S transition	2	0	1	0	1	0	1	0	1	0	1	0	1	0	1	0	1	0	1
Cellular processes	Cell signaling	M00693	FuncSet	Cell cycle - G2/M transition	2	0	1	0	1	0	1	0	1	0	1	0	1	0	1	0	1	0	1
Cellular processes	Cell signaling	M00685	FuncSet	Apoptotic machinery	3	0	1	0	1	0	1	0	1	0	1	0	1	0	1	0	1	0	1
Cellular processes	Cell signaling	M00686	FuncSet	Toll-like receptor signaling	8	0	1	0	1	0	1	0	1	0	1	0	1	0	1	0	1	0	1
Gene set	Metabolic capacity	M00611	Signature	Oxygenic photosynthesis in plants and cyanobacteria	12	50	1	50	1	41.7	1	50	1	41.7	1	50	1	50	1	50	1	41.7	1
Gene set	Metabolic capacity	M00612	Signature	Anoxygenic photosynthesis in purple bacteria	12	50	1	50	1	41.7	1	50	1	41.7	1	50	1	50	1	50	1	41.7	1
Gene set	Metabolic capacity	M00613	Signature	Anoxygenic photosynthesis in green nonsulfur bacteria	14	28.6	1	28.6	1	28.6	1	21.4	1	28.6	1	28.6	1	21.4	1	28.6	1	28.6	1
Gene set	Metabolic capacity	M00614	Signature	Anoxygenic photosynthesis in green sulfur bacteria	11..13	83.3	0.979	83.3	0.979	83.3	0.979	83.3	0.979	83.3	0.979	83.3	0.979	83.3	0.979	75	0.987	83.3	0.979
Gene set	Metabolic capacity	M00617	Signature	Methanogen	3..8	40	1	40	1	40	1	40	1	20	1	33.3	1	20	1	20	1	40	1
Gene set	Metabolic capacity	M00618	Signature	Acetogen	9	11.1	1	11.1	1	11.1	1	22.2	1	0	1	0	1	11.1	1	0	1	0	1
Gene set	Metabolic capacity	M00615	Signature	Nitrate assimilation	3	0	1	0	1	0	1	0	1	0	0.935	0	1	0	1	0	1	0	1
Gene set	Metabolic capacity	M00616	Signature	Sulfate-sulfur assimilation	4	0	1	0	1	0	1	0	1	0	1	0	1	0	1	0	1	0	1
Gene set	Pathogenicity	M00363	Signature	EHEC pathogenicity signature, Shiga toxin	2	0	1	0	1	0	1	0	1	0	1	0	1	0	1	0	1	0	1
Gene set	Pathogenicity	M00542	Signature	EHEC/EPEC pathogenicity signature, T3SS and effectors	8	0	1	0	1	0	1	0	1	0	1	0	1	0	1	0	1	0	1
Gene set	Pathogenicity	M00574	Signature	Pertussis pathogenicity signature 1, pertussis toxin	4	0	1	0	1	0	1	0	1	0	1	0	1	0	1	0	1	0	1
Gene set	Pathogenicity	M00575	Signature	Pertussis pathogenicity signature 2, T1SS	5	0	1	0	1	0	1	0	1	0	1	0	1	0	1	0	1	0	1
Gene set	Pathogenicity	M00564	Signature	Helicobacter pylori pathogenicity signature, cagA pathogenicity island	23	0	1	0	1	0	1	0	1	0	1	0	1	0	1	0	1	0	1
Gene set	Plant pathogenicity	M00660	Signature	Xanthomonas spp. pathogenicity signature, T3SS and effectors	8	0	1	0	1	0	1	0	1	0	1	0	1	0	1	0	1	0	1
Gene set	Symbiosis	M00664	Signature	Nodulation	4	0	1	0	1	0	1	0	1	0	1	0	1	0	1	0	1	0	1
Gene set	Drug resistance	M00625	Signature	Methicillin resistance	3	0	1	0	1	0	1	0	1	0	1	0	1	0	1	0	1	0	1
Gene set	Drug resistance	M00627	Signature	beta-Lactam resistance, Bla system	3	0	1	0	1	0	1	0	1	0	1	0	1	0	1	0	1	0	1
Gene set	Drug resistance	M00745	Signature	Imipenem resistance, repression of porin OprD	2	0	1	50	0.8	0	1	0	1	0	1	0	1	0	1	0	1	0	1
Gene set	Drug resistance	M00651	Signature	Vancomycin resistance, D-Ala-D-Lac type	4..7	0	1	0	1	0	1	0	1	0	1	0	1	0	1	0	1	0	1
Gene set	Drug resistance	M00652	Signature	Vancomycin resistance, D-Ala-D-Ser type	5	0	1	0	1	0	1	0	1	20	0.976	0	1	0	1	0	1	0	1
Gene set	Drug resistance	M00704	Signature	Tetracycline resistance, efflux pump Tet38	2	0	1	0	1	0	1	0	1	0	1	0	1	0	1	0	1	0	1
Gene set	Drug resistance	M00725	Signature	Cationic antimicrobial peptide (CAMP) resistance, dltABCD operon	3	0	1	0	1	0	1	0	1	0	1	0	1	0	1	0	1	0	1
Gene set	Drug resistance	M00726	Signature	Cationic antimicrobial peptide (CAMP) resistance, lysyl-phosphatidylglycerol (L-PG) synthase MprF	3	0	1	0	1	0	1	0	1	0	1	0	1	0	1	0	1	0	1
Gene set	Drug resistance	M00730	Signature	Cationic antimicrobial peptide (CAMP) resistance, VraFG transporter	3	0	1	0	1	0	1	0	1	0	1	0	1	0	1	0	1	0	1
Gene set	Drug resistance	M00744	Signature	Cationic antimicrobial peptide (CAMP) resistance, protease PgtE	3	33.3	0.992	33.3	0.992	33.3	0.992	0	1	0	1	0	1	0	1	0	1	0	1
Gene set	Drug resistance	M00718	Signature	Multidrug resistance, efflux pump MexAB-OprM	2	0	1	0	1	0	1	0	1	0	1	0	1	0	1	0	1	0	1
Gene set	Drug resistance	M00639	Signature	Multidrug resistance, efflux pump MexCD-OprJ	2	0	1	0	1	0	1	0	1	0	1	0	1	0	1	0	1	0	1
Gene set	Drug resistance	M00641	Signature	Multidrug resistance, efflux pump MexEF-OprN	2	0	1	0	1	0	1	0	1	0	1	0	1	0	1	0	1	0	1
Gene set	Drug resistance	M00642	Signature	Multidrug resistance, efflux pump MexJK-OprM	2	0	1	0	1	0	1	0	1	0	1	0	1	0	1	0	1	0	1
Gene set	Drug resistance	M00643	Signature	Multidrug resistance, efflux pump MexXY-OprM	2	0	1	0	1	0	1	0	1	0	1	0	1	0	1	0	1	0	1
Gene set	Drug resistance	M00769	Signature	Multidrug resistance, efflux pump MexPQ-OpmE	3	0	1	0	1	0	1	0	1	0	1	0	1	33.3	0.996	0	1	0	1
Gene set	Drug resistance	M00649	Signature	Multidrug resistance, efflux pump AdeABC	3	0	1	0	1	0	1	0	1	0	1	0	1	0	1	0	1	0	1
Gene set	Drug resistance	M00696	Signature	Multidrug resistance, efflux pump AcrEF-TolC	2	0	1	0	1	0	1	0	1	0	1	0	1	0	1	0	1	0	1
Gene set	Drug resistance	M00697	Signature	Multidrug resistance, efflux pump MdtEF-TolC	2	0	1	0	1	0	1	0	1	0	1	0	1	0	1	0	1	0	1
Gene set	Drug resistance	M00698	Signature	Multidrug resistance, efflux pump BpeEF-OprC	2	0	1	0	1	0	1	0	1	0	1	0	1	0	1	0	1	0	1
Gene set	Drug resistance	M00700	Signature	Multidrug resistance, efflux pump AbcA	2	0	1	0	1	0	1	0	1	0	1	0	1	0	1	0	1	0	1
Gene set	Drug resistance	M00702	Signature	Multidrug resistance, efflux pump NorB	2	0	1	0	1	0	1	0	1	0	1	0	1	0	1	0	1	0	1
Gene set	Drug resistance	M00714	Signature	Multidrug resistance, efflux pump QacA	2	0	1	0	1	0	1	0	1	0	1	0	1	0	1	0	1	0	1
Gene set	Drug resistance	M00705	Signature	Multidrug resistance, efflux pump MepA	2	0	1	0	1	0	1	0	1	0	1	0	1	0	1	0	1	0	1
Gene set	Drug resistance	M00746	Signature	Multidrug resistance, repression of porin OmpF	3	0	1	0	1	0	1	0	1	0	1	0	1	0	1	0	1	0	1

## Sheet: C. IMG Transporters
Supplemental Table S4. T. hugenholtzii JAD2T protein coding genes coding for transporters and permeases. Data were derived from the JGI IMG/M system.
Gene ID	Locus Tag	Gene product name
2143740414	GAL35imgmDRAFT_00002720	ABC-2 family transporter protein
2143740913	GAL35imgmDRAFT_00007720	ABC-2 family transporter protein
2143740384	GAL35imgmDRAFT_00002420	ABC-2 type transport system ATP-binding protein
2143740415	GAL35imgmDRAFT_00002730	ABC-2 type transport system ATP-binding protein
2143740434	GAL35imgmDRAFT_00002920	ABC-2 type transport system ATP-binding protein
2143741143	GAL35imgmDRAFT_00010040	ABC-2 type transport system ATP-binding protein
2143741379	GAL35imgmDRAFT_00012400	ABC-2 type transport system ATP-binding protein
2143741446	GAL35imgmDRAFT_00013070	ABC-2 type transport system ATP-binding protein
2143741723	GAL35imgmDRAFT_00015850	ABC-2 type transport system ATP-binding protein
2143742177	GAL35imgmDRAFT_00020390	ABC-2 type transport system ATP-binding protein
2143742430	GAL35imgmDRAFT_00022930	ABC-2 type transport system ATP-binding protein
2143742431	GAL35imgmDRAFT_00022940	ABC-2 type transport system ATP-binding protein
2143742757	GAL35imgmDRAFT_00026200	ABC-2 type transport system ATP-binding protein
2143740385	GAL35imgmDRAFT_00002430	ABC-2 type transport system permease protein
2143740386	GAL35imgmDRAFT_00002440	ABC-2 type transport system permease protein
2143741378	GAL35imgmDRAFT_00012390	ABC-2 type transport system permease protein
2143741447	GAL35imgmDRAFT_00013080	ABC-2 type transport system permease protein
2143741722	GAL35imgmDRAFT_00015840	ABC-2 type transport system permease protein
2143742137	GAL35imgmDRAFT_00019990	ABC-2 type transport system permease protein
2143742432	GAL35imgmDRAFT_00022950	ABC-2 type transport system permease protein
2143742749	GAL35imgmDRAFT_00026120	ABC-2 type transport system permease protein
2143742758	GAL35imgmDRAFT_00026210	ABC-2 type transport system permease protein
2143741467	GAL35imgmDRAFT_00013280	ABC-type branched-chain amino acid transport system, substrate-binding protein
2143741416	GAL35imgmDRAFT_00012770	ABC-type Fe3+-hydroxamate transport system, substrate-binding protein
2143741620	GAL35imgmDRAFT_00014820	ABC-type glycerol-3-phosphate transport system, substrate-binding protein
2143740435	GAL35imgmDRAFT_00002930	ABC-type Na+ efflux pump, permease component
2143740579	GAL35imgmDRAFT_00004370	ABC-type spermidine/putrescine transport system, permease component II
2143740515	GAL35imgmDRAFT_00003730	ABC-type transport system involved in multi-copper enzyme maturation, permease component
2143740782	GAL35imgmDRAFT_00006410	ABC-type transport system, substrate-binding protein
2143741448	GAL35imgmDRAFT_00013090	ABC-type uncharacterized transport system involved in gliding motility, auxiliary component
2143743072	GAL35imgmDRAFT_00029380	ABC-type uncharacterized transport system, ATPase component
2143740963	GAL35imgmDRAFT_00008220	AI-2 transport system substrate-binding protein
2143742869	GAL35imgmDRAFT_00027320	amino acid ABC transporter ATP-binding protein, PAAT family
2143740243	GAL35imgmDRAFT_00001000	amino acid/amide ABC transporter ATP-binding protein 1, HAAT family
2143741896	GAL35imgmDRAFT_00017580	amino acid/amide ABC transporter ATP-binding protein 1, HAAT family
2143742329	GAL35imgmDRAFT_00021920	amino acid/amide ABC transporter ATP-binding protein 1, HAAT family
2143742995	GAL35imgmDRAFT_00028590	amino acid/amide ABC transporter ATP-binding protein 1, HAAT family
2143740244	GAL35imgmDRAFT_00001010	amino acid/amide ABC transporter ATP-binding protein 2, HAAT family
2143740818	GAL35imgmDRAFT_00006770	amino acid/amide ABC transporter ATP-binding protein 2, HAAT family
2143742994	GAL35imgmDRAFT_00028580	amino acid/amide ABC transporter ATP-binding protein 2, HAAT family
2143740241	GAL35imgmDRAFT_00000980	amino acid/amide ABC transporter membrane protein 1, HAAT family
2143740816	GAL35imgmDRAFT_00006750	amino acid/amide ABC transporter membrane protein 1, HAAT family
2143741898	GAL35imgmDRAFT_00017600	amino acid/amide ABC transporter membrane protein 1, HAAT family
2143742331	GAL35imgmDRAFT_00021940	amino acid/amide ABC transporter membrane protein 1, HAAT family
2143741897	GAL35imgmDRAFT_00017590	amino acid/amide ABC transporter membrane protein 2, HAAT family
2143741979	GAL35imgmDRAFT_00018410	amino acid/amide ABC transporter membrane protein 2, HAAT family
2143742992	GAL35imgmDRAFT_00028560	amino acid/amide ABC transporter membrane protein 2, HAAT family
2143741899	GAL35imgmDRAFT_00017610	amino acid/amide ABC transporter substrate-binding protein, HAAT family
2143741981	GAL35imgmDRAFT_00018430	amino acid/amide ABC transporter substrate-binding protein, HAAT family
2143742333	GAL35imgmDRAFT_00021960	amino acid/amide ABC transporter substrate-binding protein, HAAT family
2143742996	GAL35imgmDRAFT_00028600	amino acid/amide ABC transporter substrate-binding protein, HAAT family
2143743027	GAL35imgmDRAFT_00028920	amino acid/amide ABC transporter substrate-binding protein, HAAT family
2143740310	GAL35imgmDRAFT_00001680	amino acid/polyamine/organocation transporter, APC superfamily
2143742782	GAL35imgmDRAFT_00026450	ammonium transporter
2143741803	GAL35imgmDRAFT_00016650	ammonium transporter, Amt family
2143741804	GAL35imgmDRAFT_00016660	ammonium transporter, Amt family
2143742708	GAL35imgmDRAFT_00025710	arabinogalactan oligomer / maltooligosaccharide transport system permease protein
2143742709	GAL35imgmDRAFT_00025720	arabinogalactan oligomer / maltooligosaccharide transport system permease protein
2143742710	GAL35imgmDRAFT_00025730	arabinogalactan oligomer / maltooligosaccharide transport system substrate-binding protein
2143741054	GAL35imgmDRAFT_00009140	arsenite-transporting ATPase
2143741283	GAL35imgmDRAFT_00011440	Binding-protein-dependent transport system inner membrane component
2143742556	GAL35imgmDRAFT_00024190	biotin transport system substrate-specific component
2143741895	GAL35imgmDRAFT_00017570	branched-chain amino acid transport system ATP-binding protein
2143741977	GAL35imgmDRAFT_00018390	branched-chain amino acid transport system ATP-binding protein
2143741978	GAL35imgmDRAFT_00018400	branched-chain amino acid transport system ATP-binding protein
2143742330	GAL35imgmDRAFT_00021930	branched-chain amino acid transport system ATP-binding protein
2143743028	GAL35imgmDRAFT_00028930	branched-chain amino acid transport system ATP-binding protein
2143743029	GAL35imgmDRAFT_00028940	branched-chain amino acid transport system ATP-binding protein
2143740242	GAL35imgmDRAFT_00000990	branched-chain amino acid transport system permease protein
2143740817	GAL35imgmDRAFT_00006760	branched-chain amino acid transport system permease protein
2143741980	GAL35imgmDRAFT_00018420	branched-chain amino acid transport system permease protein
2143742332	GAL35imgmDRAFT_00021950	branched-chain amino acid transport system permease protein
2143742993	GAL35imgmDRAFT_00028570	branched-chain amino acid transport system permease protein
2143743030	GAL35imgmDRAFT_00028950	branched-chain amino acid transport system permease protein
2143743031	GAL35imgmDRAFT_00028960	branched-chain amino acid transport system permease protein
2143740240	GAL35imgmDRAFT_00000970	branched-chain amino acid transport system substrate-binding protein
2143740819	GAL35imgmDRAFT_00006780	branched-chain amino acid transport system substrate-binding protein
2143743032	GAL35imgmDRAFT_00028970	branched-chain amino acid transport system substrate-binding protein
2143740380	GAL35imgmDRAFT_00002380	Ca2+-transporting ATPase
2143740477	GAL35imgmDRAFT_00003350	carbohydrate ABC transporter ATP-binding protein, CUT1 family
2143742977	GAL35imgmDRAFT_00028410	carbohydrate ABC transporter ATP-binding protein, CUT1 family
2143741123	GAL35imgmDRAFT_00009840	carbohydrate ABC transporter membrane protein 1, CUT1 family
2143741348	GAL35imgmDRAFT_00012090	carbohydrate ABC transporter membrane protein 1, CUT1 family
2143742258	GAL35imgmDRAFT_00021200	carbohydrate ABC transporter membrane protein 1, CUT1 family
2143742277	GAL35imgmDRAFT_00021390	carbohydrate ABC transporter membrane protein 1, CUT1 family
2143742309	GAL35imgmDRAFT_00021720	carbohydrate ABC transporter membrane protein 1, CUT1 family
2143742979	GAL35imgmDRAFT_00028430	carbohydrate ABC transporter membrane protein 1, CUT1 family
2143742278	GAL35imgmDRAFT_00021400	carbohydrate ABC transporter membrane protein 2, CUT1 family
2143742308	GAL35imgmDRAFT_00021710	carbohydrate ABC transporter membrane protein 2, CUT1 family
2143741276	GAL35imgmDRAFT_00011370	carbohydrate ABC transporter substrate-binding protein, CUT1 family
2143741349	GAL35imgmDRAFT_00012100	carbohydrate ABC transporter substrate-binding protein, CUT1 family
2143742276	GAL35imgmDRAFT_00021380	carbohydrate ABC transporter substrate-binding protein, CUT1 family
2143742310	GAL35imgmDRAFT_00021730	carbohydrate ABC transporter substrate-binding protein, CUT1 family
2143742376	GAL35imgmDRAFT_00022390	cation diffusion facilitator family transporter
2143741050	GAL35imgmDRAFT_00009100	chromate transporter
2143741556	GAL35imgmDRAFT_00014180	cobalt/nickel transport system ATP-binding protein
2143741557	GAL35imgmDRAFT_00014190	cobalt/nickel transport system permease protein
2143741558	GAL35imgmDRAFT_00014200	cobalt/nickel transport system permease protein
2143741670	GAL35imgmDRAFT_00015320	component of the Tol biopolymer transport system
2143742817	GAL35imgmDRAFT_00026800	Cu-processing system permease protein
2143740148	GAL35imgmDRAFT_00000050	Di- and tricarboxylate transporters
2143741846	GAL35imgmDRAFT_00017080	drug resistance transporter, EmrB/QacA subfamily
2143741744	GAL35imgmDRAFT_00016060	drug/metabolite transporter, DME family
2143742181	GAL35imgmDRAFT_00020430	ECF-type riboflavin transporter, S component
2143742182	GAL35imgmDRAFT_00020440	energy-coupling factor transport system ATP-binding protein
2143742180	GAL35imgmDRAFT_00020420	energy-coupling factor transport system permease protein
2143740988	GAL35imgmDRAFT_00008470	Fe2+ transport system protein FeoA
2143740987	GAL35imgmDRAFT_00008460	ferrous iron transport protein B
2143742481	GAL35imgmDRAFT_00023440	F-type H+-transporting ATPase subunit a
2143742466	GAL35imgmDRAFT_00023290	F-type H+-transporting ATPase subunit alpha
2143742479	GAL35imgmDRAFT_00023420	F-type H+-transporting ATPase subunit b
2143742462	GAL35imgmDRAFT_00023250	F-type H+-transporting ATPase subunit beta
2143741124	GAL35imgmDRAFT_00009850	glucose/mannose transport system permease protein
2143741351	GAL35imgmDRAFT_00012120	iron complex transport system ATP-binding protein
2143741499	GAL35imgmDRAFT_00013600	iron complex transport system permease protein
2143741500	GAL35imgmDRAFT_00013610	iron complex transport system substrate-binding protein
2143742088	GAL35imgmDRAFT_00019500	iron complex transport system substrate-binding protein
2143741805	GAL35imgmDRAFT_00016670	Kef-type K+ transport systems, membrane components
2143741806	GAL35imgmDRAFT_00016680	Kef-type K+ transport systems, membrane components
2143743082	GAL35imgmDRAFT_00029480	LAO/AO transport system kinase
2143742468	GAL35imgmDRAFT_00023310	lipopolysaccharide transport system ATP-binding protein
2143742697	GAL35imgmDRAFT_00025600	magnesium transporter
2143742650	GAL35imgmDRAFT_00025130	manganese/iron transport system ATP-binding protein
2143742649	GAL35imgmDRAFT_00025120	manganese/iron transport system permease protein
2143742651	GAL35imgmDRAFT_00025140	manganese/iron transport system substrate-binding protein
2143740169	GAL35imgmDRAFT_00000260	manganese/zinc/iron transport system ATP- binding protein
2143740167	GAL35imgmDRAFT_00000240	manganese/zinc/iron transport system permease protein
2143740168	GAL35imgmDRAFT_00000250	manganese/zinc/iron transport system permease protein
2143740170	GAL35imgmDRAFT_00000270	manganese/zinc/iron transport system substrate-binding protein
2143742894	GAL35imgmDRAFT_00027580	MFS transporter, DHA3 family, macrolide efflux protein
2143742144	GAL35imgmDRAFT_00020060	MFS transporter, putative metabolite:H+ symporter
2143741948	GAL35imgmDRAFT_00018100	MFS-type transporter involved in bile tolerance, Atg22 family
2143741296	GAL35imgmDRAFT_00011570	molybdate transport system permease protein
2143741297	GAL35imgmDRAFT_00011580	molybdate transport system substrate-binding protein
2143742515	GAL35imgmDRAFT_00023780	monosaccharide ABC transporter ATP-binding protein, CUT2 family
2143742514	GAL35imgmDRAFT_00023770	monosaccharide ABC transporter membrane protein, CUT2 family
2143742741	GAL35imgmDRAFT_00026040	monosaccharide ABC transporter membrane protein, CUT2 family
2143742513	GAL35imgmDRAFT_00023760	monosaccharide ABC transporter substrate-binding protein, CUT2 family
2143742861	GAL35imgmDRAFT_00027240	multiple sugar transport system ATP-binding protein
2143741347	GAL35imgmDRAFT_00012080	multiple sugar transport system permease protein
2143742259	GAL35imgmDRAFT_00021210	multiple sugar transport system permease protein
2143742858	GAL35imgmDRAFT_00027210	multiple sugar transport system permease protein
2143742859	GAL35imgmDRAFT_00027220	multiple sugar transport system permease protein
2143742978	GAL35imgmDRAFT_00028420	multiple sugar transport system permease protein
2143742257	GAL35imgmDRAFT_00021190	multiple sugar transport system substrate-binding protein
2143742857	GAL35imgmDRAFT_00027200	multiple sugar transport system substrate-binding protein
2143742980	GAL35imgmDRAFT_00028440	multiple sugar transport system substrate-binding protein
2143742981	GAL35imgmDRAFT_00028450	multiple sugar transport system substrate-binding protein
2143740440	GAL35imgmDRAFT_00002980	NitT/TauT family transport system ATP-binding protein
2143740681	GAL35imgmDRAFT_00005390	NitT/TauT family transport system ATP-binding protein
2143740794	GAL35imgmDRAFT_00006530	NitT/TauT family transport system ATP-binding protein
2143742788	GAL35imgmDRAFT_00026510	NitT/TauT family transport system ATP-binding protein
2143740683	GAL35imgmDRAFT_00005410	NitT/TauT family transport system permease protein
2143740793	GAL35imgmDRAFT_00006520	NitT/TauT family transport system permease protein
2143741217	GAL35imgmDRAFT_00010780	NitT/TauT family transport system permease protein
2143741339	GAL35imgmDRAFT_00012000	NitT/TauT family transport system permease protein
2143740682	GAL35imgmDRAFT_00005400	NitT/TauT family transport system substrate-binding protein
2143741963	GAL35imgmDRAFT_00018250	NitT/TauT family transport system substrate-binding protein
2143741190	GAL35imgmDRAFT_00010510	nucleoside ABC transporter ATP-binding protein
2143742693	GAL35imgmDRAFT_00025560	nucleoside ABC transporter ATP-binding protein
2143741188	GAL35imgmDRAFT_00010490	nucleoside ABC transporter membrane protein
2143743071	GAL35imgmDRAFT_00029370	nucleoside ABC transporter membrane protein
2143742189	GAL35imgmDRAFT_00020510	oligopeptide transport system ATP-binding protein
2143742190	GAL35imgmDRAFT_00020520	oligopeptide transport system ATP-binding protein
2143742604	GAL35imgmDRAFT_00024670	oligopeptide transport system permease protein
2143742605	GAL35imgmDRAFT_00024680	oligopeptide transport system permease protein
2143742606	GAL35imgmDRAFT_00024690	oligopeptide transport system substrate-binding protein
2143741889	GAL35imgmDRAFT_00017510	peptide/nickel transport system ATP-binding protein
2143741890	GAL35imgmDRAFT_00017520	peptide/nickel transport system ATP-binding protein
2143741195	GAL35imgmDRAFT_00010560	peptide/nickel transport system permease protein
2143741196	GAL35imgmDRAFT_00010570	peptide/nickel transport system permease protein
2143741891	GAL35imgmDRAFT_00017530	peptide/nickel transport system permease protein
2143741892	GAL35imgmDRAFT_00017540	peptide/nickel transport system permease protein
2143741362	GAL35imgmDRAFT_00012230	peptide/nickel transport system substrate-binding protein
2143742752	GAL35imgmDRAFT_00026150	peptide/nickel transport system substrate-binding protein
2143740491	GAL35imgmDRAFT_00003490	Periplasmic component of the Tol biopolymer transport system
2143742793	GAL35imgmDRAFT_00026560	Periplasmic component of the Tol biopolymer transport system
2143742931	GAL35imgmDRAFT_00027950	Periplasmic component of the Tol biopolymer transport system
2143742947	GAL35imgmDRAFT_00028110	Periplasmic component of the Tol biopolymer transport system
2143743075	GAL35imgmDRAFT_00029410	Periplasmic component of the Tol biopolymer transport system
2143741303	GAL35imgmDRAFT_00011640	Permease of the drug/metabolite transporter (DMT) superfamily
2143741387	GAL35imgmDRAFT_00012480	phosphate ABC transporter ATP-binding protein, PhoT family
2143741384	GAL35imgmDRAFT_00012450	phosphate ABC transporter substrate-binding protein, PhoT family
2143741385	GAL35imgmDRAFT_00012460	phosphate transport system permease protein
2143741386	GAL35imgmDRAFT_00012470	phosphate transport system permease protein
2143741388	GAL35imgmDRAFT_00012490	phosphate transport system regulatory protein PhoU
2143741284	GAL35imgmDRAFT_00011450	phosphonate transport system ATP-binding protein
2143743038	GAL35imgmDRAFT_00029040	phosphonate transport system ATP-binding protein
2143741282	GAL35imgmDRAFT_00011430	phosphonate transport system permease protein
2143743037	GAL35imgmDRAFT_00029030	phosphonate transport system permease protein
2143740800	GAL35imgmDRAFT_00006590	phosphonate transport system substrate-binding protein
2143741285	GAL35imgmDRAFT_00011460	phosphonate transport system substrate-binding protein
2143741548	GAL35imgmDRAFT_00014100	phosphonate transport system substrate-binding protein
2143743039	GAL35imgmDRAFT_00029050	phosphonate transport system substrate-binding protein
2143741893	GAL35imgmDRAFT_00017550	polar amino acid transport system permease protein
2143741894	GAL35imgmDRAFT_00017560	polar amino acid transport system substrate-binding protein
2143740372	GAL35imgmDRAFT_00002300	Predicted arabinose efflux permease, MFS family
2143740588	GAL35imgmDRAFT_00004460	Predicted arabinose efflux permease, MFS family
2143741360	GAL35imgmDRAFT_00012210	Predicted arabinose efflux permease, MFS family
2143741780	GAL35imgmDRAFT_00016420	Predicted arabinose efflux permease, MFS family
2143742118	GAL35imgmDRAFT_00019800	Predicted arabinose efflux permease, MFS family
2143742261	GAL35imgmDRAFT_00021230	Predicted arabinose efflux permease, MFS family
2143742908	GAL35imgmDRAFT_00027720	Predicted arabinose efflux permease, MFS family
2143742436	GAL35imgmDRAFT_00022990	Predicted permeases
2143742199	GAL35imgmDRAFT_00020610	Predicted PurR-regulated permease PerM
2143742639	GAL35imgmDRAFT_00025020	putative ABC transport system ATP-binding protein
2143741062	GAL35imgmDRAFT_00009220	putative ABC transport system permease protein
2143741063	GAL35imgmDRAFT_00009230	putative ABC transport system permease protein
2143742640	GAL35imgmDRAFT_00025030	putative ABC transport system permease protein
2143742482	GAL35imgmDRAFT_00023450	Putative F0F1-ATPase subunit Ca2+/Mg2+ transporter
2143742871	GAL35imgmDRAFT_00027340	putative glutamine transport system permease protein
2143742872	GAL35imgmDRAFT_00027350	putative glutamine transport system permease protein
2143742870	GAL35imgmDRAFT_00027330	putative glutamine transport system substrate-binding protein
2143740792	GAL35imgmDRAFT_00006510	putative hydroxymethylpyrimidine transport system substrate-binding protein
2143743035	GAL35imgmDRAFT_00029010	putative hydroxymethylpyrimidine transporter CytX
2143742271	GAL35imgmDRAFT_00021330	putative spermidine/putrescine transport system ATP-binding protein
2143742274	GAL35imgmDRAFT_00021360	putative spermidine/putrescine transport system permease protein
2143742275	GAL35imgmDRAFT_00021370	putative spermidine/putrescine transport system permease protein
2143742273	GAL35imgmDRAFT_00021350	putative spermidine/putrescine transport system substrate-binding protein
2143740960	GAL35imgmDRAFT_00008190	rhamnose transport system ATP-binding protein
2143740961	GAL35imgmDRAFT_00008200	rhamnose transport system permease protein
2143740962	GAL35imgmDRAFT_00008210	rhamnose transport system permease protein
2143742742	GAL35imgmDRAFT_00026050	ribose transport system ATP-binding protein
2143742744	GAL35imgmDRAFT_00026070	ribose transport system permease protein
2143742743	GAL35imgmDRAFT_00026060	ribose transport system substrate-binding protein
2143740929	GAL35imgmDRAFT_00007880	Signal transduction histidine kinase regulating C4-dicarboxylate transport system
2143741189	GAL35imgmDRAFT_00010500	simple sugar transport system permease protein
2143742694	GAL35imgmDRAFT_00025570	simple sugar transport system permease protein
2143742695	GAL35imgmDRAFT_00025580	simple sugar transport system permease protein
2143740577	GAL35imgmDRAFT_00004350	spermidine/putrescine transport system ATP-binding protein
2143741184	GAL35imgmDRAFT_00010450	spermidine/putrescine transport system ATP-binding protein
2143740578	GAL35imgmDRAFT_00004360	spermidine/putrescine transport system permease protein
2143742543	GAL35imgmDRAFT_00024060	spermidine/putrescine transport system substrate-binding protein
2143740637	GAL35imgmDRAFT_00004950	TctA family transporter
2143740999	GAL35imgmDRAFT_00008590	thiamine transport system permease protein
2143740997	GAL35imgmDRAFT_00008570	thiamine transport system substrate-binding protein
2143741120	GAL35imgmDRAFT_00009810	Threonine/homoserine efflux transporter RhtA
2143741405	GAL35imgmDRAFT_00012660	Threonine/homoserine efflux transporter RhtA
2143741630	GAL35imgmDRAFT_00014920	Threonine/homoserine efflux transporter RhtA

## Sheet: D. MEROPS JAD2
Supplemental Table S4. All MEROPS (v10) results for T. hugenholtzii JAD2T showing potential peptidases and inhibitors, and those with predicted secretion sequences from SecretomeP (Lipo, Sec, and TAT) and SignalP (non-classical).
Query name	Family	query start-end	predicted active site residues	predicted metal ligands	hit name	hit start-end	e-value	Prediction by SecretomeP or Signal P	SP(Sec/SPI)	TAT(Tat/SPI)	LIPO(Sec/SPII)	OTHER	CS Position
2143741380	A08	5-144	D109, D132		MER0001313	9-153	1.7e-14	SP(Sec/SPI)	0.516421	0.007993	0.2318	0.243786	CS pos: 23-24. SKA-WV. Pr: 0.2176
2143742608	A22B	367-487	D405, D453		MER0226569	124-257	3.3e-07
2143741688	A24A	82-205	D94, D155		MER0000869	101-222	8.2e-05
2143740535	A31	36-157	<D/E, D62, H91		MER0002106	39-161	8.3e-12
2143742416	A31	31-97	<D/E, <D, H54		MER0002089	71-136	4.8e-06
2143740546	C26	4-202	C81, H184, E186		MER0065588	3-196	1.3e-33
2143741167	C26	1-191	C78, H174, E176		MER0066916	2-196	1.9e-49
2143741514	C26	35-191	C86, H174, E176		MER0043394	28-185	2.7e-42
2143742336	C26	30-245	C111, H222, E224		MER0031288	3-207	7e-26
2143742438	C26	5-364			MER0060647	4-351	4.5e-74
2143742669	C26	8-233	C86, H174, E176		MER0045886	12-236	1e-56
2143742904	C26	196-520	C382, H508, E510		MER0437468	204-542	9.8e-70
2143741057	C44	12-379	C12		MER0198917	37-406	6.1e-69
2143741797	C44	41-250	<C		MER0003314	41-263	1.3e-50
2143742063	C44	2-233	C2		MER0003327	2-230	8.1e-63
2143740358	C56	32-169	D81E, C107, H108		MER0002455	27-162	7.2e-30
2143741800	C56	1033-1126		A1043E, F1078C, S1079H	MER0042827	1072-1168	1.9e-08
2143741017	C60A	180-299	H224, C284		MER0038408	117-240	1.2e-17
2143741944	C60A	52-144	H76, C141		MER0038408	137-228	2.4e-06
2143743084	C60A	136-216	H145, C214		MER0223878	110-179	2.4e-06	SP(Sec/SPI)	0.507407	0.010392	0.139576	0.342624	CS pos: 25-26. SIR-DP. Pr: 0.1466
2143741985	C82A	184-301	H262, C278		MER0076166	338-465	2.4e-13	TAT(Tat/SPI) and Non-classical secretion	0.008562	0.50461	0.003261	0.483567	CS pos: 35-36. AQA-YR. Pr: 0.1034
2143741373	C82B	225-322	H299, C315G		MER0223887	61-149	2.9e-07	SP(Sec/SPI) and Non-classical secretion	0.673281	0.00104	0.319123	0.006556	CS pos: 17-18. TIA-DC. Pr: 0.4972
2143742350	I39	1259-1541			MER0018468	731-1028	1.9e-14	LIPO(Sec/SPII)	0.006059	0.000129	0.993449	0.000363	CS pos: 24-25. LDA-CR. Pr: 0.9930
2143742350	I39	687-822			MER0018471	129-260	8.7e-05
2143742045	I51	99-148			MER0028934	49-95	9.5e-13
2143741633	I87	29-230			MER0192051	100-304	9.3e-09
2143742377	I87	25-160			MER0192051	100-236	1.9e-08
2143742583	M01	416-533	E420, Y502	H419, H423, E442	MER0168983	318-428	2.8e-12	LIPO(Sec/SPII)	0.100672	0.049193	0.63531	0.214826	CS pos: 24-25. GAA-CA. Pr: 0.6111
2143740220	M03B	253-470	E334	H333, H337, H357E	MER0004419	318-535	1.2e-06
2143741231	M06	505-638	<E	<H, <H, <D	MER0001625	438-560	6.9e-12
2143741029	M16B	30-208	A73E, V143E	S70H, E74H, D150E	MER0003543	52-229	7.2e-22
2143742847	M16B	31-205	E73, E143	H70, H74, S149E	MER0195774	38-213	2.3e-37
2143741328	M17	37-497	K279, R353	K267, D272, D290, D349, E351	MER0001238	61-515	2.9e-69
2143740867	M19	83-305		<H, <D, E141, H204, H225	MER0013425	57-263	1.1e-23
2143740869	M20A	34-371	D90, E151	H88, D117, E152, E176, H357	MER0001266	57-400	1.7e-35
2143741571	M20A	19-180	D82, E146	H80, D113, E147, E173, >H	MER0003369	20-181	2.6e-38
2143741571	M20A	292-396	<D, <E	<H, <D, <E, <D/E, >H	MER0003369	183-287	3e-22
2143741829	M20A	261-355	<D, <E	<H, <D, <E, <D/E, >H	MER0025046	150-243	8.6e-13
2143741829	M20A	17-99	D75, >E	H73, D97, >E, >D/E, >H	MER0025046	15-94	5.3e-06
2143742553	M20A	14-171	D78, E138	H76, D105, E139, E161, >H	MER0017385	7-154	9.9e-14
2143742553	M20A	285-347	<D, <E	<H, <D, <E, <D/E, >H	MER0017385	159-220	2.9e-08
2143740509	M20F	10-454	D93, E157	H91, D124, E158, D184, H431	MER0026494	9-468	3.1e-62
2143741318	M23B	653-713	>H	>H, >D, >H	MER0066182	1489-1538	3.9e-06
2143742597	M23B	300-409	H395	H315, D319, H397	MER0069741	287-387	1.5e-22
2143742850	M23B	305-398	H384	H305, D309, H386	MER0069741	295-387	8.8e-21
2143742911	M23B	272-399	-371H	H289, D293, H372	MER0003376	28-161	3.6e-10
2143741609	M24A	16-273	H99	D116, D127, H190, E223, E254	MER0001243	3-254	3.2e-47
2143740344	M24B	170-363	H208, H296, H307	D225, D236, H300, E329, E343	MER0004532	161-353	1.7e-50
2143740517	M24B	160-357	H203, H291, H302	D220, D231, H295, E324, E338	MER0005462	158-354	7.3e-49
2143741740	M24B	152-393	H226, H318, H329	D243, D254, H322, E359, E373	MER0004931	121-347	3.1e-29
2143740571	M28F	84-282	X106D, E159	H104, D127, D160E, D191, H261	MER0100667	236-427	6.9e-13	LIPO(Sec/SPII)	0.012897	0.000104	0.986683	0.000317	CS pos: 19-20. IGA-CR. Pr: 0.9861
2143740626	M29	136-362	Y327	E227, E293, H320, H339, D341	MER0001285	152-395	2.8e-22
2143741231	M30	187-416	E315	H314, H318, E334	MER0001182	108-357	1.3e-05
2143740220	M32	389-539	<E	<H, <H, <E	MER0015184	338-495	3.6e-07
2143740327	M38	19-100	>D	H74, H76, >K, >H, >H	MER0030151	17-105	2.3e-05
2143740343	M38	4-283			MER0005767	1462-1742	2.8e-82
2143740673	M38	16-126	D126	<H, <H, <K, E29H, H38	MER0037714	218-330	2e-05
2143741545	M38	37-388	D310	H56, H58, K147, A196H, H236	MER0015112	48-405	2.2e-50
2143741699	M38	29-326	E307D	H65, H67, L169K, H198, H219	MER0066192	28-330	4.5e-55
2143741774	M38	69-400	P353D	H80, H82, D235K, K263H, E270H	MER0033186	76-392	5.9e-57
2143742915	M38	59-318	D318	H66, H68, I184K, R221H, H230	MER0037714	75-330	1.5e-14
2143740492	M41	342-477	E395	H394, H398, D473	MER0005496	522-653	5e-16
2143741421	M41	816-1044	E868	H867, H871, D943	MER0005466	372-601	1.2e-77
2143742467	M42	8-345	D65, E209	H63, D177, E210, E232, H320	MER0004410	6-343	8.4e-67
2143742424	M48A	118-362	X231E	X230H, X234H, E306	MER0003772	165-413	1.3e-15
2143740347	M50B	62-184	E63	H62, H66, D157	MER0004466	54-175	3.2e-07
2143740710	M50B	25-174	E26	H25, H29, D150	MER0004698	26-179	3.7e-31
2143741247	M50B	72-122	<E	<H, <H, <D	MER0004466	216-266	4.5e-07
2143741247	M50B	1948-04-01	<E	<H, <H, <D	MER0004466	222-266	5.5e-05
2143741813	M50B	73-136	<E	<H, <H, <D	MER0004466	210-273	6.6e-08
2143741813	M50B	1962-03-01	<E	<H, <H, <D	MER0004466	215-273	7.4e-07
2143742011	M50B	127-362	E141	H140, H144, D279	MER0019120	178-414	2.7e-44
2143742021	M50B	39-261	<E	<H, <H, >D	MER0004480	97-335	7.8e-21
2143742185	M67B	21-137	E32	X86H, X88H, D99	MER0053209	21-140	8.1e-08
2143740915	M79	145-223 _			MER0056047	262-338	3.3e-08
2143741228	M79	163-247			MER0059868	137-213	7.1e-09
2143740659	M82	104-187			MER0057728	94-175	1.7e-05
2143741218	M82	99-179			MER0057728	94-166	3.4e-07
2143740631	N10	1360-1459	C1360, >N, >C/S/T		MER0178680	66-170	3.6e-06
2143740631	N10	165-198	<C, >N, >C/S/T		MER0181963	106-136	3.8e-06
2143741046	P01	237-288	T237		MER0035593	282-333	2.5e-15
2143742388	S01A	127-270	<H, D141, S243		MER0005272	117-257	2.9e-07
2143740724	S01C	92-342	H108, D138, S216		MER0004673	181-432	7.2e-47	LIPO(Sec/SPII)	0.000949	0.000124	0.998636	0.000292	CS pos: 19-20. LSG-CR. Pr: 0.9991
2143740725	S01C	105-388	H121, D151, S228		MER0001372	92-358	2.6e-57	SP(Sec/SPI)	0.406912	0.03476	0.379315	0.179013	CS pos: 24-25. ATA-GA. Pr: 0.1501
2143741367	S01C	45-297	H62, D92, S169		MER0001372	91-350	3.6e-44
2143741777	S01C	97-388	H113, D143, S222		MER0001372	92-364	1.9e-51	LIPO(Sec/SPII)	0.012328	0.000456	0.986678	0.000538	CS pos: 20-21. LVA-CQ. Pr: 0.9870
2143742057	S01C	34-181	H49, D78, S153		MER0004093	182-334	1e-18
2143742058	S01C	48-271	H53, D82, S157		MER0001372	104-332	4.9e-31
2143742813	S01C	60-123	<H, <D, <S		MER0004673	379-444	4.4e-10	LIPO(Sec/SPII)	0.032999	0.004488	0.552134	0.410379	CS pos: 25-26. AMA-CG. Pr: 0.3361
2143742781	S01E	223-328	<H, <D, S291		MER0005568	185-297	1e-05
2143740323	S08A	322-681	<D, H398, N522, S623		MER0002529	379-739	1.5e-27	Non-classical secretion
2143740374	S08A	136-441	D163, H209, N302, S372		MER0000347	201-526	2.5e-64
2143741277	S08A	127-407	D154, H186, N278, S353		MER0000333	12-277	1.1e-85	LIPO(Sec/SPII) and Non-classical secretion	0.410297	0.028789	0.419477	0.141436	CS pos: 17-18. ISA-LG. Pr: 0.2830
2143742883	S08A	152-425	D181, H215, N312, S373		MER0000332	131-395	8.2e-65	Non-classical secretion
2143742360	S09B	124-280	S164, D240, H272		MER0195666	524-689	3.2e-08	SP(Sec/SPI)	0.610699	0.171644	0.042071	0.175586	CS pos: 33-34. AWA-SP. Pr: 0.5241
2143740294	S09C	41-265	X116S, D216, H246		MER0066189	20-243	8.9e-22
2143741696	S09C	29-134	S111, >D, >H		MER0031564	79-179	7.8e-05
2143742121	S09C	356-613	S480, D562, H594		MER0003558	370-622	1.2e-55
2143740873	S09X	17-117	S93, >D, >H		MER0037863	64-165	1.1e-05
2143741315	S09X	10-190	S104, D190, >H		MER0017248	67-236	2e-08
2143741945	S09X	55-132	S75, D127, >H		MER0200434	129-212	4.3e-07
2143742339	S09X	103-325	S210, D290, H322		MER0030932	20-239	1e-12	LIPO(Sec/SPII) and Non-classical secretion	0.002352	0.000156	0.99719	0.000302	CS pos: 17-18. VVG-CV. Pr: 0.9974
2143741268	S14	10-196	S105, X130H, D179		MER0006046	32-218	3.4e-57
2143740634	S16	17-168	S79, M124K/R		MER0003859	459-615	5.3e-08
2143741075	S16	184-450	A365S, R408		MER0014135	207-472	9.9e-72
2143741302	S16	532-759	X655S, K698		MER0041647	446-672	1.9e-56
2143741645	S16	553-780	S693, K736		MER0000485	538-766	3e-73
2143742576	S16	591-836	S733, K776		MER0000485	537-782	1.8e-65
2143740409	S24	112-183	S120, K161		MER0006172	*7-72	1.1e-05
2143742554	S24	120-216	S135, K174		MER0000569	104-198	1.7e-10
2143740881	S26A	57-188	S61, K104		MER0003269	180-321	4.9e-33
2143740161	S33	36-273	D109S, D235, H263		MER0036065	96-348	1.5e-15
2143740206	S33	17-270	S94, D220, H248		MER0043008	16-265	5.3e-12
2143740400	S33	25-239	S94, D204, H232		MER0017142	16-242	4.2e-14
2143740820	S33	1-256	S94, D220, H248		MER0026339	1-264	1.8e-26
2143740821	S33	23-213	S94, D208, >H		MER0026339	25-232	9.5e-16
2143740873	S33	15-118	S93, >D, >H		MER0036053	95-198	3e-15
2143740873	S33	170-251	<S, D213, H241		MER0036059	281-362	4.7e-06
2143741041	S33	21-146	T97S, >D, >H		MER0031616	70-200	3.2e-16
2143741696	S33	54-267	S111, D236, H265		MER0036063	58-271	2.2e-06
2143741782	S33	1995-02-01	S93, >D, >H		MER0017193	2-101	1.1e-11
2143741782	S33	120-253	<S, D214, H242		MER0025512	170-299	1.9e-07
2143741968	S33	7-124	F98S, >D, >H		MER0026339	5-123	9.3e-10
2143741968	S33	185-247	<S, D202, H230		MER0000437	231-292	2.8e-06
2143742339	S33	275-337	<S, D290, H322		MER0036060	244-304	4.1e-06
2143742585	S33	69-112	S89, >D, >H		MER0043008	77-120	1.5e-07
2143742586	S33	23-125	S101, >D, >H		MER0014065	117-221	4.2e-13
2143743000	S33	32-147	S107, >D, >H		MER0044581	183-300	8.4e-14
2143743003	S33	8-255	S93, D215, H243		MER0037236	22-277	1.2e-29
2143741116	S41A	223-390	S320, K345		MER0001297	217-382	8.9e-39
2143740643	S45	263-806	S263		MER0003339	239-764	5.4e-60
2143742787	S45	216-760	S216		MER0003339	239-762	1.5e-61
2143741542	S49C	51-209	S103, A122K		MER0042954	45-203	2.4e-23	SP(Sec/SPI)	0.915029	0.000491	0.080114	0.004366	CS pos: 24-25. VEA-DA. Pr: 0.6614
2143741836	S54	1-220	S135, H206		MER0017194	1-210	2.9e-50
2143742884	T02	6-291	T173		MER0017326	22-303	5.4e-45
2143742552	T05	184-399	T184		MER0011829	215-441	3.1e-43
2143740370	U62	193-445			MER0016248	195-434	8.4e-24
2143740371	U62	15-350			MER0016301	31-350	1.7e-14

## Sheet: E. MEROPS MAGS
Supplemental Table S4. Results from MEROPS database (v12) using BLASTP (NCBI BLAST v2.5.0+) and the merops_scan.lib library for T. hugenholtzii JAD2T and all MAGs with associated gene ID numbers. Column P and Q show families that were found in all genomes or that were only found in one genome. Unique families are separated by a blank row.
T. hugenholtzii JAD2T		85_4		QQ20		QQ28		JZ2_71		GXS_4		HR22
qseqid	family	qseqid	family	qseqid	family	qseqid	family	qseqid	family	qseqid	family	qseqid	family
		3300020145.a:Ga0197144_100192_5	A08	NODE_343_length_107650_cov_8.41483_72	A08	NODE_1495_length_39925_cov_31.1519_6	A08	NODE_32049_length_5433_cov_1.30215_1	A08	$gname|GxsBSedJan11_1008215_1	A08	BEHY01000026.1_4	A08
				NODE_1367_length_42383_cov_6.73187_14	A22B	NODE_14862_length_5242_cov_39.9496_2	A22B	NODE_31101_length_5556_cov_1.09412_5	A22B	$gname|GxsBSedJan11_1000639_21	A22B	BEHY01000004.1_3	A22B
												BEHY01000032.1_3	A24A
2143740535	A31	3300020145.a:Ga0197144_100118_23	A31	NODE_1741_length_35752_cov_6.94768_33	A31	NODE_2611_length_25869_cov_38.8441_13	A31	NODE_12470_length_11562_cov_0.954526_1	A31	$gname|GxsBSedJan11_1006566_2	A31	BEHY01000010.1_39	A31
		3300020145.a:Ga0197144_101718_2	C25							$gname|GxsBSedJan11_1003150_2	C25
2143740546	C26	3300020145.a:Ga0197144_101358_1	C26	NODE_2655_length_25520_cov_7.79711_4	C26	NODE_1660_length_37065_cov_37.795_14	C26	NODE_29048_length_5875_cov_1.21051_4	C26	$gname|GxsBSedJan11_1003836_3	C26	BEHY01000006.1_48	C26
2143741167	C26	3300020145.a:Ga0197144_101159_9	C26	NODE_2655_length_25520_cov_7.79711_6	C26	NODE_1502_length_39811_cov_36.6728_6	C26	NODE_58306_length_3304_cov_1.12276_2	C26	$gname|GxsBSedJan11_1000868_12	C26	BEHY01000009.1_13	C26
2143741514	C26	3300020145.a:Ga0197144_100118_33	C26	NODE_1524_length_39477_cov_7.897_22	C26	NODE_444_length_90129_cov_36.8093_7	C26	NODE_20301_length_7843_cov_1.29251_4	C26	$gname|GxsBSedJan11_1001916_5	C26	BEHY01000009.1_41	C26
2143742336	C26	3300020145.a:Ga0197144_100083_20	C26	NODE_342_length_108060_cov_7.94016_44	C26	NODE_444_length_90129_cov_36.8093_74	C26	NODE_2542_length_35316_cov_1.31595_24	C26	$gname|GxsBSedJan11_1002172_2	C26	BEHY01000016.1_4	C26
2143742438	C26	3300020145.a:Ga0197144_100083_29	C26	NODE_241_length_131161_cov_8.20023_21	C26	NODE_9508_length_8019_cov_31.0319_4	C26	NODE_77367_length_2608_cov_1.08948_1	C26	$gname|GxsBSedJan11_1002001_4	C26	BEHY01000023.1_9	C26
2143742669	C26	3300020145.a:Ga0197144_100033_12	C26	NODE_241_length_131161_cov_8.20023_48	C26	NODE_5674_length_12957_cov_37.0899_13	C26	NODE_14888_length_10056_cov_1.34716_10	C26			BEHY01000115.1_1	C26
2143742904	C26	3300020145.a:Ga0197144_100368_9	C26	NODE_1245_length_45469_cov_8.44138_12	C26	NODE_2611_length_25869_cov_38.8441_21	C26	NODE_29654_length_5775_cov_1.20096_7	C26
		3300020145.a:Ga0197144_100389_17	C26	NODE_666_length_69600_cov_8.47485_43	C26
				NODE_10607_length_7229_cov_2.52337_1	C26
2143741057	C44	3300020145.a:Ga0197144_100936_5	C44	NODE_1220_length_46082_cov_7.96677_13	C44	NODE_2579_length_26158_cov_37.6433_16	C44	NODE_9091_length_14595_cov_1.50975_2	C44	$gname|GxsBSedJan11_1004078_2	C44	BEHY01000044.1_9	C44
2143741797	C44	3300020145.a:Ga0197144_102860_3	C44	NODE_579_length_75625_cov_7.77418_59	C44	NODE_1236_length_45708_cov_37.0893_8	C44	NODE_21002_length_7642_cov_1.24271_4	C44	$gname|GxsBSedJan11_1000520_1	C44	BEHY01000067.1_1	C44
2143742063	C44	3300020145.a:Ga0197144_100249_23	C44	NODE_448_length_89798_cov_8.27453_25	C44							BEHY01000090.1_5	C44
2143740358	C56	3300020145.a:Ga0197144_100019_37	C56	NODE_1132_length_48693_cov_8.09914_32	C56	NODE_2128_length_30176_cov_37.4982_17	C56	NODE_21189_length_7589_cov_1.07813_3	C56	$gname|GxsBSedJan11_1000037_7	C56	BEHY01000004.1_20	C56
2143741017	C60A	3300020145.a:Ga0197144_100234_10	C60A	NODE_312_length_112394_cov_7.97131_32	C60A	NODE_2947_length_23380_cov_34.479_12	C60A	NODE_32888_length_5312_cov_1.17898_2	C60A	$gname|GxsBSedJan11_1004553_11	C60A	BEHY01000012.1_11	C60A
2143741985	C82A	3300020145.a:Ga0197144_102427_2	C82A	NODE_448_length_89798_cov_8.27453_13	C82A			NODE_4339_length_24771_cov_1.28462_8	C82A	$gname|GxsBSedJan11_1002304_20	C82A	BEHY01000016.1_39	C82A
2143742350	I39	3300020145.a:Ga0197144_100389_2	I39	NODE_1524_length_39477_cov_7.897_35	I39	NODE_1660_length_37065_cov_37.795_1	I39	NODE_36265_length_4901_cov_1.23_4	I39	$gname|GxsBSedJan11_1004587_2	I39	BEHY01000023.1_23	I39
				NODE_7370_length_10256_cov_12.3265_2	I39	NODE_1660_length_37065_cov_37.795_1	I39
2143742045	I51	3300020145.a:Ga0197144_100249_5	I51	NODE_144_length_167186_cov_8.07235_72	I51	NODE_15736_length_4956_cov_16.8437_5	I51	NODE_49776_length_3767_cov_1.17775_3	I51	$gname|GxsBSedJan11_1000834_5	I51	BEHY01000051.1_9	I51
2143742583	M01	3300020145.a:Ga0197144_100300_1	M01	NODE_238_length_132267_cov_7.83269_60	M01	NODE_5505_length_13356_cov_36.3278_7	M01	NODE_13049_length_11132_cov_1.33339_7	M01	$gname|GxsBSedJan11_1000830_3	M01	BEHY01000022.1_3	M01
2143741231	M06	3300020145.a:Ga0197144_100698_1	M06	NODE_120_length_179050_cov_7.90536_62	M06	NODE_10488_length_7301_cov_39.1107_1	M06			$gname|GxsBSedJan11_1001580_3	M06	BEHY01000118.1_8	M06
						NODE_29348_length_2703_cov_25.0982_1	M14B
2143741029	M16B	3300020145.a:Ga0197144_100234_22	M16B	NODE_120_length_179050_cov_7.90536_19	M16B	NODE_4565_length_15865_cov_33.522_2	M16B	NODE_6353_length_18944_cov_1.19094_8	M16B	$gname|GxsBSedJan11_1000588_2	M16B	BEHY01000033.1_19	M16B
2143742847	M16B	3300020145.a:Ga0197144_100186_28	M16B	NODE_64_length_240112_cov_8.1109_164	M16B	NODE_2155_length_29885_cov_38.4503_10	M16B			$gname|GxsBSedJan11_1000386_10	M16B	BEHY01000043.1_6	M16B
2143741328	M17	3300020145.a:Ga0197144_100651_3	M17	NODE_241_length_131161_cov_8.20023_85	M17	NODE_1527_length_39398_cov_36.7453_18	M17	NODE_5805_length_20288_cov_1.26794_7	M17	$gname|GxsBSedJan11_1005773_1	M17	BEHY01000015.1_36	M17
2143740867	M19	3300020145.a:Ga0197144_100305_13	M19	NODE_529_length_78971_cov_7.87686_55	M19	NODE_2466_length_26932_cov_35.6969_9	M19	NODE_7751_length_16460_cov_1.31427_13	M19	$gname|GxsBSedJan11_1003169_4	M19	BEHY01000001.1_36	M19
2143740869	M20A	3300020145.a:Ga0197144_101707_4	M20A	NODE_529_length_78971_cov_7.87686_53	M20A	NODE_5642_length_13019_cov_35.2608_8	M20A	NODE_9488_length_14130_cov_1.21553_14	M20A	$gname|GxsBSedJan11_1003169_6	M20A	BEHY01000001.1_34	M20A
2143741571	M20A	3300020145.a:Ga0197144_101707_4	M20A	NODE_144_length_167186_cov_8.07235_97	M20A	NODE_4488_length_16063_cov_34.7774_6	M20A	NODE_9488_length_14130_cov_1.21553_14	M20A	$gname|GxsBSedJan11_1001602_1	M20A	BEHY01000002.1_21	M20A
2143741571	M20A	3300020145.a:Ga0197144_100305_11	M20A	NODE_144_length_167186_cov_8.07235_97	M20A	NODE_4488_length_16063_cov_34.7774_6	M20A	NODE_32048_length_5429_cov_1.19917_1	M20A	$gname|GxsBSedJan11_1004409_7	M20A	BEHY01000007.1_13	M20A
2143741829	M20A	3300020145.a:Ga0197144_100401_7	M20A	NODE_299_length_114877_cov_7.8343_26	M20A	NODE_2579_length_26158_cov_37.6433_13	M20A	NODE_7751_length_16460_cov_1.31427_11	M20A	$gname|GxsBSedJan11_1004409_7	M20A	BEHY01000060.1_11	M20A
2143742553	M20A	3300020145.a:Ga0197144_100144_28	M20A	NODE_290_length_115977_cov_7.89494_94	M20A	NODE_2466_length_26932_cov_35.6969_7	M20A	NODE_21002_length_7642_cov_1.24271_1	M20A			BEHY01000060.1_11	M20A
2143740509	M20F	3300020145.a:Ga0197144_101214_3	M20F	NODE_144_length_167186_cov_8.07235_46	M20F	NODE_3050_length_22673_cov_37.2788_16	M20F	NODE_6734_length_18139_cov_1.33156_11	M20F	$gname|GxsBSedJan11_1000593_2	M20F	BEHY01000093.1_5	M20F
2143742597	M23B	3300020145.a:Ga0197144_101611_4	M23B	NODE_241_length_131161_cov_8.20023_69	M23B	NODE_3470_length_20356_cov_34.3088_10	M23B	NODE_6232_length_19217_cov_1.29471_10	M23B	$gname|GxsBSedJan11_1000639_10	M23B	BEHY01000033.1_16	M23B
2143742850	M23B	3300020145.a:Ga0197144_101185_3	M23B	NODE_64_length_240112_cov_8.1109_161	M23B	NODE_2155_length_29885_cov_38.4503_14	M23B	NODE_6353_length_18944_cov_1.19094_11	M23B	$gname|GxsBSedJan11_1000386_6	M23B	BEHY01000035.1_15	M23B
		3300020145.a:Ga0197144_100186_31	M23B	NODE_1367_length_42383_cov_6.73187_25	M23B							BEHY01000132.1_1	M23B
		3300020145.a:Ga0197144_100364_8	M23B
2143741609	M24A	3300020145.a:Ga0197144_100709_3	M24A	NODE_533_length_78604_cov_8.15602_26	M24A	NODE_1716_length_36092_cov_37.5398_22	M24A	NODE_13910_length_10607_cov_1.29513_5	M24A	$gname|GxsBSedJan11_1001177_25	M24A	BEHY01000053.1_4	M24A
2143740344	M24B	3300020145.a:Ga0197144_100540_3	M24B	NODE_579_length_75625_cov_7.77418_12	M24B	NODE_4299_length_16675_cov_38.9745_4	M24B	NODE_7680_length_16571_cov_1.39455_4	M24B	$gname|GxsBSedJan11_1004777_7	M24B	BEHY01000010.1_52	M24B
2143740517	M24B	3300020145.a:Ga0197144_100118_5	M24B	NODE_579_length_75625_cov_7.77418_37	M24B	NODE_2911_length_23629_cov_37.6577_17	M24B	NODE_23811_length_6901_cov_1.38869_2	M24B	$gname|GxsBSedJan11_1005859_1	M24B	BEHY01000015.1_21	M24B
2143741740	M24B	3300020145.a:Ga0197144_100019_23	M24B	NODE_241_length_131161_cov_8.20023_100	M24B	NODE_1527_length_39398_cov_36.7453_33	M24B	NODE_27865_length_6066_cov_1.31403_5	M24B	$gname|GxsBSedJan11_1001403_5	M24B	BEHY01000021.1_22	M24B
		3300020145.a:Ga0197144_100717_6	M24B	NODE_1421_length_41216_cov_8.80742_4	M24B	NODE_1691_length_36475_cov_13.6905_7	M24B					BEHY01000021.1_37	M24B
		3300020145.a:Ga0197144_100699_12	M24B	NODE_1572_length_38548_cov_8.00778_11	M24B	NODE_1691_length_36475_cov_13.6905_21	M24B					BEHY01000048.1_7	M24B
				NODE_1572_length_38548_cov_8.00778_27	M24B	NODE_1691_length_36475_cov_13.6905_33	M24B					BEHY01000121.1_3	M24B
				NODE_1814_length_34326_cov_8.09211_10	M24B
2143740571	M28X	3300020145.a:Ga0197144_100498_14	M28X	NODE_437_length_91288_cov_8.06604_49	M28X	NODE_1376_length_42078_cov_37.8371_21	M28X	NODE_30839_length_5596_cov_1.37594_3	M28X	$gname|GxsBSedJan11_1001074_20	M28X
2143740626	M29	3300020145.a:Ga0197144_100849_5	M29	NODE_1862_length_33548_cov_8.49247_22	M29	NODE_3150_length_22099_cov_39.977_6	M29	NODE_18532_length_8453_cov_1.16154_1	M29	$gname|GxsBSedJan11_1001519_7	M29	BEHY01000020.1_23	M29
2143740343	M38	3300020145.a:Ga0197144_101271_2	M38	NODE_2322_length_28311_cov_8.77477_22	M38	NODE_5401_length_13573_cov_36.2991_3	M38	NODE_35713_length_4965_cov_1.20029_3	M38	$gname|GxsBSedJan11_1006745_2	M38	BEHY01000009.1_54	M38
2143741545	M38	3300020145.a:Ga0197144_100019_22	M38	NODE_579_length_75625_cov_7.77418_13	M38	NODE_4299_length_16675_cov_38.9745_3	M38	NODE_15327_length_9822_cov_1.40691_1	M38	$gname|GxsBSedJan11_1002550_8	M38	BEHY01000010.1_53	M38
2143741699	M38	3300020145.a:Ga0197144_100717_5	M38	NODE_241_length_131161_cov_8.20023_61	M38	NODE_1866_length_33514_cov_38.2375_1	M38	NODE_7680_length_16571_cov_1.39455_3	M38	$gname|GxsBSedJan11_1002051_3	M38	BEHY01000011.1_5	M38
2143741774	M38	3300020145.a:Ga0197144_100585_14	M38	NODE_144_length_167186_cov_8.07235_58	M38	NODE_9558_length_7944_cov_36.7315_7	M38	NODE_15172_length_9908_cov_1.35968_5	M38	$gname|GxsBSedJan11_1003420_3	M38	BEHY01000032.1_9	M38
		3300020145.a:Ga0197144_100092_25	M38	NODE_1814_length_34326_cov_8.09211_9	M38	NODE_2426_length_27243_cov_36.227_4	M38			$gname|GxsBSedJan11_1002960_6	M38	BEHY01000048.1_6	M38
						NODE_1528_length_39388_cov_37.2775_22	M38			$gname|GxsBSedJan11_1002971_3	M38	BEHY01000075.1_2	M38
2143740492	M41	3300020145.a:Ga0197144_100552_16	M41	NODE_623_length_72266_cov_8.35908_44	M41	NODE_3923_length_18247_cov_36.8859_7	M41	NODE_16382_length_9326_cov_1.42048_5	M41	$gname|GxsBSedJan11_1006457_2	M41	BEHY01000165.1_1	M41
2143741421	M41	3300020145.a:Ga0197144_100315_7	M41	NODE_4572_length_15853_cov_6.40296_8	M41					$gname|GxsBSedJan11_1003405_2	M41
										$gname|GxsBSedJan11_1002692_1	M41
2143742467	M42	3300020145.a:Ga0197144_100065_42	M42	NODE_290_length_115977_cov_7.89494_58	M42	NODE_1066_length_51020_cov_36.3727_17	M42	NODE_61648_length_3202_cov_1.35261_3	M42	$gname|GxsBSedJan11_1010763_2	M42	BEHY01000002.1_54	M42
2143742424	M48A	3300020145.a:Ga0197144_102444_2	M48A			NODE_2103_length_30433_cov_37.301_16	M48A	NODE_14219_length_10434_cov_1.19953_5	M50A	$gname|GxsBSedJan11_1009726_5	M48A	BEHY01000010.1_42	M48A
2143742021	M50A					NODE_2365_length_27796_cov_36.2493_17	M50A	NODE_14219_length_10434_cov_1.19953_5	M50A	$gname|GxsBSedJan11_1005725_4	M50A	BEHY01000134.1_2	M50A
						NODE_2365_length_27796_cov_36.2493_17	M50A			$gname|GxsBSedJan11_1005725_4	M50A	BEHY01000134.1_2	M50A
2143740347	M50B	3300020145.a:Ga0197144_101420_7	M50B	NODE_343_length_107650_cov_8.41483_54	M50B	NODE_1495_length_39925_cov_31.1519_23	M50B	NODE_31092_length_5557_cov_1.15451_2	M50B	$gname|GxsBSedJan11_1006566_1	M50B	BEHY01000026.1_22	M50B
2143740710	M50B	3300020145.a:Ga0197144_100795_6	M50B	NODE_1245_length_45469_cov_8.44138_5	M50B	NODE_2155_length_29885_cov_38.4503_25	M50B	NODE_68416_length_2893_cov_1.0752_1	M50B	$gname|GxsBSedJan11_1004222_7	M50B	BEHY01000033.1_5	M50B
2143742011	M50B	3300020145.a:Ga0197144_100744_12	M50B	NODE_120_length_179050_cov_7.90536_147	M50B	NODE_2611_length_25869_cov_38.8441_14	M50B			$gname|GxsBSedJan11_1004213_5	M50B
		3300020145.a:Ga0197144_100019_26	M50B	NODE_64_length_240112_cov_8.1109_143	M50B
2143742185	M67B	3300020145.a:Ga0197144_100711_5	M67B			NODE_12735_length_6047_cov_46.8988_5	M67B	NODE_36112_length_4919_cov_1.19741_6	M67B	$gname|GxsBSedJan11_1000210_1	M67B	BEHY01000049.1_12	M67B
2143741218	M82
2143741046	P01	3300020145.a:Ga0197144_100110_17	P01	NODE_342_length_108060_cov_7.94016_81	P01	NODE_1031_length_52138_cov_36.1209_39	P01	NODE_51870_length_3641_cov_1.38019_1	P01	$gname|GxsBSedJan11_1000619_5	P01
2143740724	S01C	3300020145.a:Ga0197144_100335_15	S01C	NODE_343_length_107650_cov_8.41483_28	S01C	NODE_20164_length_3896_cov_29.8432_3	S01C	NODE_17800_length_8722_cov_1.46131_11	S01C	$gname|GxsBSedJan11_1001566_10	S01C	BEHY01000004.1_43	S01C
2143740725	S01C	3300020145.a:Ga0197144_100335_16	S01C	NODE_343_length_107650_cov_8.41483_29	S01C	NODE_20164_length_3896_cov_29.8432_4	S01C	NODE_14403_length_10323_cov_1.13368_2	S01C	$gname|GxsBSedJan11_1004059_17	S01C	BEHY01000010.1_19	S01C
2143741367	S01C	3300020145.a:Ga0197144_100093_10	S01C	NODE_1741_length_35752_cov_6.94768_12	S01C	NODE_2928_length_23528_cov_36.9857_6	S01C	NODE_14403_length_10323_cov_1.13368_3	S01C	$gname|GxsBSedJan11_1004059_18	S01C	BEHY01000040.1_18	S01C
2143741777	S01C	3300020145.a:Ga0197144_100585_11	S01C	NODE_448_length_89798_cov_8.27453_34	S01C	NODE_2928_length_23528_cov_36.9857_7	S01C	NODE_5419_length_21241_cov_1.35559_9	S01C	$gname|GxsBSedJan11_1001521_1	S01C	BEHY01000040.1_19	S01C
2143742057	S01C	3300020145.a:Ga0197144_100249_17	S01C	NODE_448_length_89798_cov_8.27453_35	S01C	NODE_4143_length_17276_cov_38.8191_3	S01C	NODE_14837_length_10077_cov_1.04392_7	S01C			BEHY01000159.1_3	S01C
2143742058	S01C	3300020145.a:Ga0197144_100249_18	S01C	NODE_1421_length_41216_cov_8.80742_23	S01C	NODE_3226_length_21660_cov_38.3529_6	S01C					BEHY01000159.1_4	S01C
2143740323	S08A	3300020145.a:Ga0197144_100019_2	S08A	NODE_343_length_107650_cov_8.41483_6	S08A	NODE_4364_length_16473_cov_34.2262_2	S08A	NODE_7123_length_17451_cov_1.22027_8	S08A	$gname|GxsBSedJan11_1007844_2	S08A	BEHY01000001.1_24	S08A
2143740374	S08A	3300020145.a:Ga0197144_100019_53	S08A	NODE_529_length_78971_cov_7.87686_43	S08A	NODE_4299_length_16675_cov_38.9745_8	S08A	NODE_27253_length_6186_cov_1.16042_5	S08A	$gname|GxsBSedJan11_1005859_2	S08A	BEHY01000036.1_19	S08A
2143741277	S08A	3300020145.a:Ga0197144_100033_33	S08A	NODE_64_length_240112_cov_8.1109_196	S08A	NODE_805_length_62003_cov_17.6208_1	S08A	NODE_7680_length_16571_cov_1.39455_5	S08A	$gname|GxsBSedJan11_1007845_5	S08A	BEHY01000120.1_2	S08A
2143742883	S08A	3300020145.a:Ga0197144_100379_14	S08A	NODE_3695_length_19296_cov_9.07883_9	S08A	NODE_2714_length_24997_cov_36.681_8	S08A	NODE_7690_length_16558_cov_1.32305_14	S08A			BEHY01000162.1_3	S08A
				NODE_4346_length_16553_cov_8.14063_3	S08A	NODE_1689_length_36495_cov_37.0151_2	S08A	NODE_6973_length_17696_cov_1.35705_8	S08A
2143740294	S09C	3300020145.a:Ga0197144_100816_4	S09C	NODE_529_length_78971_cov_7.87686_45	S09C	NODE_5505_length_13356_cov_36.3278_4	S09C	NODE_13049_length_11132_cov_1.33339_3	S09C	$gname|GxsBSedJan11_1001900_7	S09C	BEHY01000001.1_26	S09C
2143742121	S09C	3300020145.a:Ga0197144_101766_3	S09C	NODE_238_length_132267_cov_7.83269_64	S09C	NODE_6555_length_11409_cov_39.8889_2	S09C	NODE_7751_length_16460_cov_1.31427_3	S09C	$gname|GxsBSedJan11_1001479_7	S09C	BEHY01000013.1_2	S09C
						NODE_1540_length_39173_cov_38.5227_5	S09C
2143742339	S09X	3300020145.a:Ga0197144_100389_14	S09X	NODE_346_length_107381_cov_8.31847_24	S09X	NODE_1660_length_37065_cov_37.795_11	S09X	NODE_2542_length_35316_cov_1.31595_27	S09X	$gname|GxsBSedJan11_1000868_15	S09X	BEHY01000008.1_7	S09X
										$gname|GxsBSedJan11_1001098_1	S09X	BEHY01000023.1_12	S09X
2143741268	S14	3300020145.a:Ga0197144_101957_4	S14	NODE_363_length_103174_cov_7.98081_53	S14	NODE_11386_length_6733_cov_39.8733_6	S14	NODE_55530_length_3439_cov_0.82035_2	S14	$gname|GxsBSedJan11_1001946_3	S14	BEHY01000010.1_8	S14
		3300020145.a:Ga0197144_100379_5	S14	NODE_326_length_109838_cov_7.96301_1	S14			NODE_48530_length_3873_cov_1.06482_3	S14	$gname|GxsBSedJan11_1008954_3	S14	BEHY01000088.1_5	S14
2143741075	S16	3300020145.a:Ga0197144_101286_1	S16	NODE_1185_length_47474_cov_5.5661_18	S16	NODE_1092_length_50498_cov_38.2744_1	S16	NODE_52145_length_3632_cov_1.13436_4	S16	$gname|GxsBSedJan11_1004760_11	S16	BEHY01000002.1_12	S16
2143741302	S16	3300020145.a:Ga0197144_102276_1	S16	NODE_448_length_89798_cov_8.27453_80	S16	NODE_1092_length_50498_cov_38.2744_26	S16	NODE_17727_length_8750_cov_1.15424_5	S16	$gname|GxsBSedJan11_1003118_10	S16	BEHY01000013.1_39	S16
2143741645	S16	3300020145.a:Ga0197144_102854_1	S16	NODE_290_length_115977_cov_7.89494_105	S16	NODE_2617_length_25817_cov_38.0196_1	S16	NODE_11753_length_12116_cov_1.29997_9	S16	$gname|GxsBSedJan11_1002615_13	S16	BEHY01000154.1_1	S16
2143742576	S16	3300020145.a:Ga0197144_100300_8	S16	NODE_238_length_132267_cov_7.83269_104	S16	NODE_3734_length_19113_cov_39.3652_15	S16			$gname|GxsBSedJan11_1003032_6	S16
		3300020145.a:Ga0197144_100673_7	S16	NODE_19759_length_3983_cov_2.61022_2	S16
		3300020145.a:Ga0197144_100324_18	S16
												BEHY01000037.1_2	S24
2143740881	S26A	3300020145.a:Ga0197144_101467_5	S26A	NODE_144_length_167186_cov_8.07235_28	S26A	NODE_7987_length_9493_cov_36.6677_9	S26A	NODE_15757_length_9621_cov_1.30651_11	S26A			BEHY01000014.1_8	S26A
2143740161	S33	3300020145.a:Ga0197144_102443_2	S33	NODE_1121_length_49156_cov_8.27465_29	S33	NODE_10584_length_7245_cov_39.4521_7	S33	NODE_50227_length_3739_cov_1.46927_2	S33	$gname|GxsBSedJan11_1003328_8	S33	BEHY01000001.1_30	S33
2143740206	S33	3300020145.a:Ga0197144_100713_10	S33	NODE_529_length_78971_cov_7.87686_49	S33	NODE_6646_length_11252_cov_25.0192_3	S33	NODE_15743_length_9627_cov_1.20821_8	S33	$gname|GxsBSedJan11_1004764_3	S33	BEHY01000001.1_63	S33
2143740400	S33	3300020145.a:Ga0197144_101402_8	S33	NODE_1367_length_42383_cov_6.73187_35	S33	NODE_6646_length_11252_cov_25.0192_4	S33	NODE_4339_length_24771_cov_1.28462_29	S33	$gname|GxsBSedJan11_1005420_2	S33	BEHY01000005.1_23	S33
2143740820	S33	3300020145.a:Ga0197144_100053_37	S33	NODE_144_length_167186_cov_8.07235_121	S33	NODE_13492_length_5738_cov_39.8118_4	S33	NODE_11960_length_11937_cov_1.2326_5	S33	$gname|GxsBSedJan11_1007635_2	S33	BEHY01000006.1_8	S33
2143740821	S33	3300020145.a:Ga0197144_100110_12	S33	NODE_299_length_114877_cov_7.8343_43	S33	NODE_938_length_55380_cov_38.0878_39	S33	NODE_9266_length_14395_cov_1.31819_14	S33	$gname|GxsBSedJan11_1002304_1	S33	BEHY01000011.1_45	S33
2143740873	S33	3300020145.a:Ga0197144_100119_23	S33	NODE_312_length_112394_cov_7.97131_46	S33	NODE_2121_length_30193_cov_37.0151_23	S33	NODE_7751_length_16460_cov_1.31427_7	S33	$gname|GxsBSedJan11_1000954_3	S33	BEHY01000012.1_25	S33
2143741041	S33	3300020145.a:Ga0197144_100119_24	S33	NODE_312_length_112394_cov_7.97131_47	S33	NODE_4143_length_17276_cov_38.8191_13	S33	NODE_23960_length_6864_cov_1.08787_1	S33			BEHY01000012.1_26	S33
2143741782	S33	3300020145.a:Ga0197144_100305_7	S33	NODE_1814_length_34326_cov_8.09211_19	S33	NODE_2466_length_26932_cov_35.6969_3	S33					BEHY01000019.1_31	S33
2143742586	S33	3300020145.a:Ga0197144_100127_16	S33									BEHY01000035.1_5	S33
2143743000	S33	3300020145.a:Ga0197144_100585_6	S33									BEHY01000048.1_17	S33
2143743003	S33	3300020145.a:Ga0197144_102642_2	S33									BEHY01000095.1_4	S33
		3300020145.a:Ga0197144_100252_12	S33
		3300020145.a:Ga0197144_100252_15	S33
		3300020145.a:Ga0197144_100364_19	S33
2143741116	S41A	3300020145.a:Ga0197144_100418_12	S41A	NODE_312_length_112394_cov_7.97131_61	S41A	NODE_8219_length_9240_cov_36.0704_3	S41A	NODE_19988_length_7953_cov_1.30015_6	S41A	$gname|GxsBSedJan11_1003731_3	S41A	BEHY01000012.1_41	S41A
2143740643	S45	3300020145.a:Ga0197144_100511_4	S45	NODE_1132_length_48693_cov_8.09914_26	S45	NODE_2128_length_30176_cov_37.4982_11	S45	NODE_33986_length_5174_cov_1.16683_1	S45	$gname|GxsBSedJan11_1000037_1	S45	BEHY01000004.1_26	S45
2143742787	S45	3300020145.a:Ga0197144_101540_1	S45	NODE_2665_length_25456_cov_8.2006_13	S45	NODE_5123_length_14234_cov_38.5942_7	S45	NODE_67435_length_2929_cov_1.41149_2	S45	$gname|GxsBSedJan11_1002916_5	S45	BEHY01000017.1_30	S45
								NODE_41434_length_4387_cov_1.28498_1	S45
2143741542	S49C	3300020145.a:Ga0197144_100092_29	S49C	NODE_241_length_131161_cov_8.20023_99	S49C	NODE_1527_length_39398_cov_36.7453_32	S49C	NODE_23811_length_6901_cov_1.38869_3	S49C	$gname|GxsBSedJan11_1004777_8	S49C	BEHY01000015.1_22	S49C
2143741836	S54	3300020145.a:Ga0197144_100144_23	S54	NODE_342_length_108060_cov_7.94016_57	S54	NODE_444_length_90129_cov_36.8093_22	S54	NODE_8647_length_15169_cov_1.40952_3	S54			BEHY01000116.1_5	S54
2143742884	T02	3300020145.a:Ga0197144_100033_32	T02	NODE_4346_length_16553_cov_8.14063_2	T02	NODE_2714_length_24997_cov_36.681_5	T02	NODE_27253_length_6186_cov_1.16042_2	T02			BEHY01000036.1_18	T02
2143742552	T05	3300020145.a:Ga0197144_100401_8	T05	NODE_299_length_114877_cov_7.8343_25	T05	NODE_2579_length_26158_cov_37.6433_14	T05	NODE_21002_length_7642_cov_1.24271_2	T05	$gname|GxsBSedJan11_1000520_3	T05	BEHY01000007.1_14	T05
2143740370	U62	3300020145.a:Ga0197144_100019_49	U62	NODE_64_length_240112_cov_8.1109_148	U62	NODE_2155_length_29885_cov_38.4503_19	U62	NODE_6353_length_18944_cov_1.19094_16	U62	$gname|GxsBSedJan11_1004222_2	U62	BEHY01000033.1_10	U62
2143740371	U62	3300020145.a:Ga0197144_100019_50	U62	NODE_64_length_240112_cov_8.1109_149	U62	NODE_2155_length_29885_cov_38.4503_20	U62	NODE_6353_length_18944_cov_1.19094_17	U62	$gname|GxsBSedJan11_1000386_1	U62	BEHY01000033.1_11	U62
